# Supplementary material for: The actual and ideal indoor soundscape for work, relaxation, physical and sexual activity at home: A case study during the COVID-19 lockdown in London
Source: Front Psychol. 2022 Dec 29;13:1038303. doi: 10.3389/fpsyg.2022.1038303 (PMC9835560; doi:10.3389/fpsyg.2022.1038303)
Supplement: Supplementary file 1 [file Data_Sheet_1.CSV]

ID	Actual_WFH	Actual_relaxation	Actual_home_workout	Actual_sexual_activities	Ideal_WFH	Ideal_relaxation	Ideal_home_workout	Ideal_sexual_activities
1	My lounge is at the front of the house so the noise from traffic going by and the church opposite means I need to wear headphones for tasks where I really need to concentrate.	the noise from the tv of listening to music helps control other noise in the house. This means that I am able to control the impact. This means i am able to focus on the tv or my book.	The noise from music helps mask out other sounds. This means i'm able to concentrate on my exercise. This means it has less impact	This would take place in a bedroom at night so only noise from traffic would impact. There is less impact in this context at the others above.	less noise from my family and pets. Less noise from the church opposite.	minimal external sounds from outside that can be controlled by the sound level on the tv. This enhances my relaxation time and makes the environment feel even more private.	There should be minimal noise from my family and pets while I am exercising at home as this is private time. I use my bedroom to exercise and my family know to be quiet.	This takes place in the private environment of my bedroom at night so would be less impacted by other sounds. My bedroom is towards the back of the house and garden so I can hear bird tweeting.
2	The noises I hear while working don't negatively impact my work. Nothing is so loud it's distracting or interrupts any calls. The little noises I do hear can make me feel less lonely.	My flatmate listens to the TV really loud which is annoying. My room is also next to the kitchen so I can hear the extractor fan. I usually don't mind except when I'm sleeping.	I don't mind about other noises as I'll have my headphones on.	NA	Lots of outside nature noises. Any sound that means other people are around e.g. footsteps, cleaning, hairdryer - I really like it when I can hear singing or someone playing a musical instrument. But all of it not too loud.	less unpredictable - I feel like others can make a lot of noise late at night sometimes.	Doesn't matter	NA
3	It's not too bad. I can drown out most of the noise just by playing music in the room. It's a problem during meetings/calls when I don't have music - our water pump and boiler are really loud and come on at irregular intervals. The room I work in doesn't get a lot of natural light during the day, and that has the biggest impact on me.	It's not much of a problem during the day, it's quite easy to tune out the other noise by focusing on other activities. It mostly bothers me at night when I am trying to get to sleep. That's when the sirens seem super loud. My neighbours across the street are loud and social, and I'll often hear their drunk conversations on weekends.	It's not usually a problem, as I can drown most of the noise out by playing music. The only time it bothers me is if I'm doing yoga and I hear something really loud, like a car speeding down the street or a siren going.		I wish that I could hear more nature, I would find that calming and soothing. But generally I think it would be best to be able to block out as much outside noise as possible. This would also help for confidential meetings, especially when there are others also working in the house. It's not just the noise you hear, but the noise you're making that can be of concern.	If you are watching TV or listening to music, you shouldn't be able to hear any other noises over the sound you are playing. If you can, then the outside noises are too intrusive. While reading or other quiet activities, I think it's ok if there is some noise, but it shouldn't be so much that it distracts you from what you are doing. You should be able to easily tune it out.	I don't want to hear any external noise while I am exercising. It should be able to be drowned out completely by the music I am playing. I'm also conscious of any noise I make while exercising. I wish that I could jump without disturbing my downstairs neighbours.
4	I don't get effected	Positive because I don't get affected	Positive because I don't get affected	Positive because I don't get affected	I can work in most types of environments	Positive because I don't get affected	Positive because I don't get affected	Positive because I don't get affected
5	I believe it is impacting it in a positive way. Its subtle and not that annoying. The sounds arent harmful to my ears as well.	There isn't much of an impact. There aren't many distracting factors. I believe that when I'm listening to music I don't notice any outside noises.	I use a home-made gym. It's isolated in my basement so not much noise goes in there. But there are some outside sounds that can be distracting like other home users.	There isn't much distraction when it comes to this. I do those activities in later hours. Its pretty silent then.	It shouldn't obviously be distracting. It should be subtle. There should be lower frequency sounds like classical music or outside sounds like birds or wind.	I think it should help me relax. I think it should be subtle. I dont really like loud noises.	I don't believe there is much distraction when it comes to doing sports. I dont really care whether there are noises while exercising. I usually listen to loud music while doing it too.	It should be relaxing. It should be also subtle. There shouldnt be any hard distractors
6	It is comforting to have the reverberation of household/family noise (so not to feel lonely) BUT I am always very aware of noise: internal and external. Sometimes I enjoy hearing my family around and about but because I work from downstairs I am disturbed quite a bit by the comings and goings of family members around the house. External noise (cars intermittently passing, buses coming and going, …	Our living room/dining room is open plan (but not with the kitchen) so I work at the front of the house but the bit with the TV/settees etc. is at the back of the house so quieter. Obviously if I am relaxing and listening to music or watching TV that noise (although I don't have the audio playing loudly) drowns out most ot the streetscape noise which is a bonus. If am sitting in quietude though I…	I don't do any sporting activities at home although I do do gardening in the back garden which is relatively tranquil well more so in the winter than the summer. We do have noisy neighbours on one side who are always outside (when at home) drinking and smoking (and getting quite loud) so that is noise pollution that is obtrusive and not relaxing.	Our bedroom - at the back of the house - where we usually have sex is quiet (although you can still feel some of the vibrations of the buses passing by) which makes it easier and relaxing to get in the zone for intimacy.	Very little external noise to be heard. Ideally we'd build an office at the bottom of the garden where it would be considerably quieter (our back garden is longish by London standards) as it's surrounded by the end of surrounding houses' gardens too. It would enable me to zone out with the sound of birds in the trees, seeing local cats and even the odd fox! Rather than working at the front of the…	I think having triple glazing to banish more streetscape noise. Ideally we'd have a much bigger front garden and live in a detached house on a much shorter and less busy road. Possibly not in London. The problem is that in London because it's a 24/7 city the local traffic reflects that. So the noise and sound pollution doesn't really stop except (and then not entirely) midnight to five a.m (ish).	A soundproofed studio for work outs with inbuilt sound system so that you could work out in silence or with whatever accompanying noise soundtrack you fancy - from music through to TV or podcasts.	Bedroom at the back of the house (as is the case) but perhaps able to have sex wherever we wanted in the house more frequently without feeling disturbed by external noises (which can be off-putting for intimacy)
7	noises from outside like people shouting or HGV's and buses passing by is affecting my focus and builds agitation	have to increase the volume of the gadget sometimes to hear better because of the traffic noise	it does not affect me, I can't hear anything while exercising	does not affect at all	just purely nature sounds like it was in the first lockdown, no traffic noise	silence would be perfect	silence is the best	silence
8	I used to work from home before but now that my housemates are also working from home I think is affecting my negatively as they are school teachers and I can hear them give lessons all the time. Is more distracting than before and I find it harder to focus. We don't have a door on the living room and even if you can't hear a lot, you can see people passing by and that is distracting too.	I don't mind a bit of noise while relaxing. If I don't have to focus a lot, some background noise doesn't bother me. I feel like I can relax at home.	I am quite loud while doing sport so I am usually the one generating the noise. I play music while exercising. I usually can't hear any other noise apart from me while doing sport.	Is usually doing the night time so there is no noise. We can hear our housemates walking in front of the door but we just find it funny. We need to keep the volume very low as you can hear everything in the house.	Quiet, minimal noise from outside (but is fine is there is a bit of building/traffic noise). No shouting or loud conversations from my housemates. Not hearing people running around the house.	Not too loud. Don't mind if there is a bit of background noise as long as I can hear the music or TV I am watching. I often use headphones for those activites so can't hear too much outside noise.	I don't mind if there is noise. I don't need it to be quiet to exercise. I don't need to think or focus mentally.	I don't mind some noise. In fact, some noise means our housemates can hear us less, so it's okay. Almost prefer if I can hear them watching a movie or listening to music so it can means we can be louder.
9	Sometimes the traffic outside can effect me negatively however I have become used to it. Positives I can say hearing nature sometimes is nice.	Negatively I can say the traffic from outside such as the bus stopping and starting and also a lot of car traffic. Positive aspects is seeing lots of sky which is nice to watch sometimes, also living quite high up I can see lots of trees in the far distance which is beautiful to see during sunset.	During sports activities at home I try not to open the window as there is a lot of hustle and bustle outside. It is slightly more quiet due to the pandemic but not a lot. It is however nice to see the big blue sky time to time. I can also never hear any nature sounds such as birds but its fine.		I would prefer complete silence however this would not be possible as I live in a city. I am also a mother to two young children so silence is something uncommon in a home with kids. An ideal environment should be peaceful and content in order for you to soak in your thoughts and not let noise distract you too much. Another way sound environment would allow me to work best from home is if there w…	Should be quiet so I can physically hear the tv. Should be relaxing to enjoy reading. Would be nice to hear nature and not road traffic a lot more.	Not too bad if there is a lot of road traffic as I tend to have loud music to block out other noises. Sound environment should be peaceful to concentrate on one self. Sound environment should be relaxing such as nature sounds.
10	It can be quite distracting but it is fairly quiet in my bedroom so it does not have a significant impact the majority of the time	It can be difficult to get quiet time. I live with a young child who watches TV or plays on the Nintendo a lot, which limits where I can be in the house when I want to unwind or watch my own TV shows. This often restricts me to staying in my bedroom where there is less noise	It has no significant impact on my sport activities. The only problem could be losing track when counting reps. Though I generally do my exercises without music etc and prefer to concentrate on what I'm doing	Not applicable	I would need complete quiet to work best	If listening to music or watching TV this can drown out noises in the surrounding environment, and I usually put on subtitles for TV so even if noise disturbs me from hearing the audio I can read what is being said, For reading I would need quiet space to not get distracted. If I keep losing my spot or read multiple paragraphs while my mind is running off on a tangent it gets annoying easily when…	I prefer quietness so I can focus on what's happening within myself. Too much noise can make me lose track of how many reps I've done which ruins my workouts.	Not applicable
11	The natural sounds from outside positively affect my working activity by providing a sense of calmness. Occasional noise from building works outside negatively affect my working activity by being a disrupting influence. Noises from inside the house are mildly negative but are not so disruptive.	Traffic noise when it is loud and busy can be disruptive and negative affect leisure. Pets can be noisy and distracting and negatively affect leisure. Sounds from other people can be positive and enhance leisure.	N/A as I don't do sports activities at home		Heard noises and sounds should be able to be controlled and filtered out. The urban environment should be quiet. Similar, noises inside the house should be quiet as well or able to be controlled.	The environment should be engaging and able to clearly hear what I am focusing on. Outside noise should be minimal. There should be a good, open space to allow music to fill the room.	N/A as I don't do sports activities at home
12	During the day the traffic noise is constant, it affects me moderately. I feel positive that I can hear life outside my flat. I feel negative that loud obtrusive noises such as sirens and stationary running engines and car horns can impede my concentration.	Watching TV or activities with sound are fine and positive as they drown out the sound of traffic. For quieter activities such as reading it can be negative during the daytime but early in the morning and late at night it is much quieter and therefore a more positive experience. I have generally learnt to block out noise. During the pandemic I notice the traffic and airplanes more as they indicat…	During yoga the noise can be very distracting and difficult to relax and switch off completely. For more high-energy activities such as stationary bike, or aerobics it is less of a problem as I usually play music. If the program I am following has music accompanying the videos I tend to switch this off so I can hear the instructor better, and then play my own music more quietly.	Generally outside noise does not register during these times. I usually play music through a loudspeaker but this is to cover up noises so as not to be intrusive to neighbours. I prefer louder outside noises during these times.	As quiet as possible. Sounds from nature should be dominant, including the wind and birdsong. Traffic and human noise should be minimal. No loud sirens or running engines.	As before, as quiet as possible. Nature sounds dominantly and noise from neighbours reduced significantly. Traffic and outside human noise also reduced or eliminated entirely.	Some music over which I have control, especially for high- energy activities. For yoga and relaxation activities like meditation, very quiet and without the need to use music to drown out outside noise. No noise from neighbours, or feeling like my noise is disturbing them.	Some music over which I have control and without the need to use music to drown out outside noise. No noise from neighbours, or feeling like my noise is disturbing them. Traffic and human noise reduced. Self control over the soundscape is important.
13	hearing daily sounds: tv sounds on in living room. Aeroplanes, birds, vehicles - could be distraction. Aeroplane and vehicle noises can affect hearing whilst on phone call. Its nice seeing wildlife and hearing birds, feels refreshing.	I am used to the noise of vehicles and people walking past. It sometimes can be distracting to the eyes though when I see people walking past and reflex is to look. Buses can be loud sometimes.	no sport at home. n/a		Ideally no noise is best for my working element. However this would be impossible so I would make the best out of the situation by closing doors or windows. Also using ear phones makes it manageable.	Ideal house would be serene and no plane and vehicle noises. Noise pollution are the most distracting. Watching movies with surround sound to block off the noises and drawing the curtains to stop peeking outside.	no sport activity, n/a
14	It is both negative and positive negative is you don't have any human contact you just hear it all happening outside you the positive is especially on the conference I stay at home and work from home it doesn't bother me to hear the urbanise it's nice to hear life going on outside my house	Having music or TV on while I'm working does not affect me I enjoyed the noise it helps me focus. So it is a positive thing for me Plus I can't expect my family to stab living their lives just because I am working from home so it is okay	It is the same noise that you would expect from even a work environment I work environment is not calm there is always lots of people talking lots of computers going phones ringing so this is normal it's just a different kind of noise at home but it's okay	Nothing has changed in that department at all it's still the same I don't see why that would be affected it's not as if I would be having sex in my workplace so I can compare the difference it's always been the same nothing has changed	And environment should be calm and give you a chance to think but I don't always need calm I work better with noise, it how I've always worked so when it's to quite my mind wonders off but when there's random noise I stay focus on what I need to do	The sound should be whatever you wanted to be to help you relax I like to have my TV on with all the problems that I like to watch sometimes I put on YouTube and watch random blogs I put on music do a little bit of exercise whenever I have the energy and whatever I'm in the mood to do	Whatever sport you're doing and whatever music you want to be in whatever environment it is your house you just make it it is what it is it's not difficult I don't overthink this	It's the same environment as I was being nothing has changed I don't need any special mood lighting music that is strange to me , nothing has changed it is always the same as it always has been
15	I tend to switch off completely from any external noise	While watching TV the sound outside cannot be heard	I do not do sports activities at home	I'm currently single so cannot answer this question	The sound should be minimal or not at all	It should only be nature, that is birds singing	Don't engage in sports at home	Currently single, unable to answer the question
16	It's fairly neutral. I listed a fair bit above which is common in a London flat next to a bus route I think, but I'm used to it so I just tune it out.	My daughter is 3 so either she wants to be actively playing with me or watching TV. This means that if I am relaxing during the day it's either with her tv in the background or my wife playing with her. My wife often likes TV in the evenings so there is a fair bit of noise pollution there too.	Not applicable, not sport activities.	Conducive, no distractions and the walls are built well to cancel out excess noise.	No real exterior noise. The ability to shut myself off from interior distractions like my cat wanting it's dinner early. Quieter appliances.	I'd love to have a big enough house that I could separate myself off to read and listen to TV without distractions. I wouldn't hear outside noises like buses etc. I could get quiet when I want.	Not applicable, no sports activities at home.
17	Postivity: I work mostly from my bedroom with headphones playing music, and so I am rarely distracted which has made me a lot more productive. This has changed my work process so much due having adhd, and office environments are way too distracting for me. Negatives: I live in a block of flats and whilst it's mostly quiet, the neighbour directly has a non-vocal autistic child who often has outbur…	The only noise that interferes with tv and music is from our upstairs neighbours as mentioned previously. Sometimes my roomate will spent a lot of time in the kitchen cooking, and she can be quite loud. We have two cats who often play quite loudly, but this isn't annoying as they're cute.	This is not applicable, I don't do any sport at home		Better sound insulation in blocks of flats would be ideal, so there is less sound travelling between flats. This is espcially applicable for floors, so ensuring banging and stomping is more muffled	Ideally I'd live alone, in a detached or semi detached property, away from a main road and more in the countryside so I can hear and see a lot more nature.	Not applicable
18	To be honest it really doesn't. I live in a reasonably quiet neigbourhood. I think the only time it affects me is during summer when people are out having fun and I have to stay in and work.	I honestly am unsure how to answer again because the sounds really do not disturb me. When I am watching TV sometimes there are construction works going on outside, this really bothers me. However, I would say I am neutral.	Same answer as previously. I usually watch TV when I am doing sports activities so it would bother me if there are construction works outside. Other than that I really am neutral towards sounds.	I currently do not engage in any sexual activity as I live alone. Usually I am not bothered by any sounds but when I hear my neigbors outside in the corridor... This really affects me.	I have lived in a big city my whole life. I find it easy to distract myself from any sound that does not involve words. The atomic bomb could be exploding and it would not distract me from work, but people speaking is terrible. A lot of people listen to music while working but I can only listen to music without words. When I am reading or writing something it is impossible.	No sounds affect me. But, when I hear people talk I find it hard to focus on the content of something else (music or TV). This is just a suggestion because I never really hear anyone talk when I am relaxing.	No sounds affect me. However, like I said I workout and watch TV at the same time 99% of the time. hence, the same logic as I discussed in the last one. When I hear people talk I find it hard to focus on the content of something else (music or TV). This is just a suggestion because I never really hear anyone talk when I am relaxing.	No neigbours outside your door snooping around.
19	Sometimes it can be 'too quiet' and makes you lose focus feeling alone. The occasional sounds make you feel like you're in the office	Sometimes it can be distracting to the activity Some household appliances can overbear the noise of the TV/music The noises make you feel like you aren't alone	Make you feel like you are in a different environment e.g. gym or studio Make you feel as though you aren't alone Some noises can distract your train of thought		Some noises & conversations around so that it is not quiet but being quieter than the office helps concentration on important work	The odd noise outside can be engaging to know what's going on in the 'outside world' The sound should be relaxing and peaceful so you can enjoy your down time and enable you to switch off and relax	Sound isn't too much of a barrier with sport activities as you often get more noise within gym/sport facilities Sometimes noises can make you feel like you aren't alone No floorboards creek when doing sport activities which makes you feel comfortable	Quiet and feeling of private environment Loud intrusive noises (e.g. beeping, alarms etc) can be distracting and change the mood
20	It doesn't have an affect on my working activities. It does not affect my concentration.I am used to noise in my own home i e pets and family .	My leisure not affected my sounds at home. My bedroom is peaceful and cosy , ideal to relax in.	Love to exercise and play music when doing so . Other people or neighbours not bothered by the noise.	My house is comfortable and quite enough that sexual activity is never affect by surrounding noise.	To hear natural world, weather and nature. No road or construction noise General quite noise if neighbours and children.	Peaceful, sounds of nature and the weather (wind ,blowing and rain on windows).	Music playing to add to the mood to exercise.	Music playing depending on my mood. Peaceful and calm.
21	I live in a residential area so hear very minimal noise which is good as I can focus better and not be interrupted during online meetings	Current sound isn't too loud so doesn't distract me from my activity. I find I don't really hear it as such. It almost helps me concentrate	Current sound isn't too loud so doesn't distract me from my activity. I would typically be playing music during this activity so it would be louder and probably drown out background noise		there should be sound but a minimal decibel, sort of like a murmur as complete silence doesn't work for me	the sound should not be too loud but it should be consistent.. If the sound was to stop, I'd probably have to read aloud to fill the room with a bit more sound	It doesn't matter too much in this scenario as I would typically be playing loud music to get me through my workout
22	It's mainly having a positive impact when working at home. The music I play through my headphones helps keep me focused and engaged with the work I am doing. The only real negative is sometimes loud external noises interfere with my music listening, which can be distracting. This can be from sudden road works that consist of loud drilling. During the summer months when there's an active heatwave,…	Most of the time, it's fine. The sounds present are quiet enough that I can just put on my headphones and block most of the sounds out by whatever is playing through my headphones. Watching TV and playing music usually cancels out all external sounds if I set the volume high enough (not too loud to damage hearing, but not too low either). Only negatives are when an external sound is loud, such as…	I don't really do sport activities at home as a lot of time is spent trying to earn enough money to cope with the pandemic's challenges. However, if I were to do sports in my home, the environment would still be more than suitable to carry out these activities.		It should be quiet enough that allows me to just put on headphones and block it out if I want to. My headphones do not block all sound when put on, so I do still hear external sounds. The louder the sounds are around me, the more distracting it can be as I won't be able to comfortably listen to music while working. Most of the time, sounds are just about right. I can hear them, but they're not di…	Same as before. It should be quiet enough that I can just put on my headphones and not have the external sounds interfere with whatever is playing through my headphones. This is how it is currently. It's just right and does not interfere with my leisure activities.	How the sound environment is currently is how it should be. It's quiet, but not overly quiet to feel strange. There's traffic sound constantly, but due me being on an upper floor, the sound isn't as loud or dominating. I'm not really fussed about sound because I do enjoy hearing sounds.
23	I enjoy listening to the birds, especially early morning in the garden. It's very calming. Unfortunately there is building work 50 yards away and this is disturbing with annoying generator rumble at 8am	Housemates phone conversations is sometimes annoying when watching a good film. It can be very quiet early mornings when I like to practice my violin. Listening to music is good to switch off and with headphones i'm rarely disturbed.	I enjoy some quiet yoga time in the morning and it's very quiet and peaceful. Only the boiler can be heard. Since lockdown, i've also done online gym apps and i'm only distracted a bit by people shouting or fast cars outside.		I would love to be working in my parents home. West Wales on the coast with the sound of the sea. It's very calming, soothing and ideal for working online.	Silence in a detached villa! It would be perfect with nature sounds only. Reading especially needs solace.	Meditative music would be good whilst owning a private pool. I would like nature sounds again for pilates/yoga. Our neighbour used to have a pond and the water fountain was surprisingly relaxing in the garden.
24	I tend to block out background noise.	It doesn't interfere.	It doesn't interfere.		The sound environment would ideally mimic that of an office. So the background noise of colleagues talking. And the social banter.	Peaceful background noise. No sudden loud noises. Could be urban or countryside.	Peaceful background noise. No sudden loud noises. Could be urban or countryside.
25	Generally negative sounds outside, since I live in proximity to a hospital and there are many sirens. Sometimes nature is nice to listen to, especially when I am more stressed, and there are birds and trees outside so I can listen to that as well. And when it's raining, the ambiance is rather nice. I tend to listen to music (or have my headphones on) whilst working, in order to block out the sire…	Not too bad overall: I read in the evenings so it's not very busy with cars and sirens outside, with the exception of the occasional motorcyclist. Listening to music and watching TV (which I would do on my laptop) are both generally fine since I always use my headphones for that. I probably would't say it's a overwhelmingly positive sound environment - but it is unintrusive.	I tend to go outside for any sort of sport activities, where the sound of nature is louder (although so is the sound of the cars). If you count meditation as a sport activity, the sound environment isn't too bad, though again I'm not overly fond of the sirens and motorcycles. I would tend to listen to some ambient soundscape (typically a forest with leaves, rain, and thunder) whilst meditating.	Overall negative. I'd prefer to be as relaxed as possible for stuff like that, so the slightest outside disruption like sirens and vehicles are somewhat irritating.	Sounds of rain and trees, and leaves and birds. But we can hardly all work in a forest. Otherwise, general quiet is quite alright, and I'd probably be listening to music anyway.	Silence would be ideal when listening to music or watching tv, since I'd rather engross myself in those activities. Whilst reading, nature outside would be quite nice, just some light birds or trees and wind etc.	Fewer cars would be nice, but I do live in London. If it was the case that the sound environnment were just nature sounds of a forest, then I wouldn't bother listening to a soundscape through my headphones, as I could just relax with the sound of nature where I am. But that wouldn't be super important to me.	Silence could be nice, because then you can just be very present in the moment. But perhaps forest ambiance would be the most relaxing for me.
26	I can say it affects me in a positive way, it's a calm area and the nature's sound (birds especially) are part of my day.	As before I can nt complain, I have to say that i'm positevely affected by the sound environment around my house. Never had a problem.	THe same,I feel lucky to live is such a quite area.	The same,I feel lucky to live is such a quite area.(and my sexual life is better comared to my previous flat)	Honestly I can not complain about my actual situation. I live in a quite area surrounded by trees and not exposed to the main street. I'd like to have the possibility to be more far from the noise of the traffic and with more green around.	No kids, soft lights, and just nature sounds.	I prefer do sport activities outside.	I have to say that so far so good.
27	Generally I don't think the sound environment negatively effects me as the noise is in the background and I am still able to concentrate and work. However the noise from my flat mates such as them talking can be distracting and off-putting especially when people I am on calls with can hear.	I don't think the sounds outside have any effect other than when there is a very loud noise. This would usually not last very long such as a leaf blower or car horn so therefore would not have a very large effect on me.	There are not any sounds that would effect this because when I workout I would not be bothered by other noises around me.	There are usually not any loud and consistent noises in the surroundings that would effect this.	I don't think that it needs to be completely silent I just think that it needs to be quiet enough that when I am on calls the other people are not able to hear other people speaking in the background. I think sounds such as birds or traffic are fine as these are not as distracting and other people are aware there is nothing you are able to do about this.	Ideally there shouldn't be too much sound. A lot of noise coming from neighbours or from outside would be distracting and would decrease the enjoyment of when you are reading or watching. I think a small amount of noise such as normal traffic outside is fine.	I don't think noise from outside or the building would effect this as this is not really an activity that requires a high level of concentration. Also generally this is an activity that would be done with music or headphones so would not really be effected by external noises.	If there is too much external noise it could because distracting however a small amount of outdoor noise such as voices or quiet traffic or animals would be fine.
28	where i live, there is building work going on across the road from my home, as they building high rise flats. During the day i can hear lorries unloading/loading. Also where i live, my area is always dominated by sirens (police/medical) so throughout the day i can hear this. it is quite distracting if I'm doing work that needs me to focus on. Sometimes i have to try to 'zone' out of the surroundi…	if the noise outside is quite loud then i have to turn up my tv or music quite loud to be able to hear it properly. we have double glazing windows and it still lets in sound and esp when weve got a window open. i cant concentrate doing either (tv or music) if the loud noise outside is distracting me	to be honest not alot - as i would be concentrating on the workout on a screen with music on in the background (either headphones or speakers) so would zone out of any noises!	to be honest i dont do any sexual activities at home as i am single!	As i live in an urban built up area where i am surrounded by a multitude of homes/flats, the noise level is good but that is through lock down in my country. I am happy with this level of sound enviornment and would love it to continue where i am just hearing the planes in the skies/ birds/animals noises and lorries un/loading etc. It could be utterly worse with neighbours etc but just some gentl…	just to be normal bird/animal noises so i can just know 'oh thats a cat/bird in the garden' so you dont have to get up and look outside if its a van/car/an unidentified sound to investigate. so you can fully engage in what you are watching/listening to.	it depends, as i would undertake it in a spare room early in the morning then no noise outside (maybe light traffic noise on a road)	if i was in a sexual relationship, id like there to be somewhat active noises outside my home i guess to make it seem like its busy outside therefore you'd have to be quite sexually?! if that makes sense!
29	I am staying at my parents house at the moment, so I work in the kitchen living room. The room has large folding doors that open out into the garden, so when those are open I can hear birds chirping and sometimes the neighbors children playing outside. However, the kitchen is on the back of the house so I do not hear any cars or traffic, which is really nice. We also live on a quiet street so not…	I would say that the sound environment currently positively affects my leisure activities at home. While the second living room is on the front of the house, which means the road is close by, I don't hear a lot of cars or traffic as my road is 90% of the time very quiet. This means that when I am in the living room I can totally relax and not be stressed out by noises from outside. I also cannot …	I have been doing online workouts at home in the living room, and it's the perfect space for a makeshift 'home gym'. The sound environment enables me to focus on the workout without having distractions from the neighbors or any of the outside world really. In the summer I also am able to do workouts from the garden which is really lovely and with the sunshine and birds chirping it really is a pos…	Because I live in a big house this is not a problem. I am able to engage in sexual activities in my bedroom.	In my opinion, I work better when there are less distractions and therefore less noise. At university I would go to the silent section of the library to work because I couldn't think straight in the section where everyone was chatting. I feel I am the same at work, which is why I prefer the sound environment I am in now at home more than the sound environment I had when I worked in the office bef…	For me, I think the sound environment should be minimal when wanting to relax and watch TV or read at home. If there are too many distractions then you are not able to focus on the TV show or hear the music, or even recall what you are reading. Having a calming environment and therefore little external sounds around you, allows you to relax properly and live in the moment of what you want to do.	If there is a bit of hustle and bustle, I don't necessarily think that's a bad thing because it just hypes you up to do your sporting activities at home. However, for me I also like to be able to do my gym session without a million people watching, just get it done and dusted. I do think that sporting activities are a mental thing to be able to engage with them, so the sound environment shouldn't…	Think it's best that this happens in the bedroom without others being able to hear if they are in a different room. Therefore, the sound environment is quite important here.
30	positively	My surroundings are positively affecting me	I don't do sports at home, I go to the park outdoors to do this, and walk around the park		quietness	natural sounds, like the birds in the trees, the wind blowing the leaves on the tree	I don't do sports at home, I go to the park and walk
31	generally quiet but my wife works online in the same room 3 days a week. If she has meetings it can be disturbing - and sometimes if I have meetings it is the same for her. The sound of delivery vans dropping off in the road can be disturbing - and there is also a general curiosity about what is going on when an out of the usual sound can be heard outside in the street.	Not intrusive. The lounge is one of the best places to read, watch TV due to lack of intrusive noise. There are occasional noises from neighbour - tv for example - but it becomes background as use to it and not too instrusive.	I do not do any spots actives at home.	Any noise out of the usual. It is generally quiet area. No real internal noise intrusion as only 2 of us.	Noises of nature. Bird song. Sound of water - like a babbling brook. But not too loud - soft background - not too intrusive.	Generally nothing. I would prefer no additional noise so that I can focus on listening. I do not want to hear ambiant sounds over what I am listening too.	not applicable.	Quiet is what I prefer - I do not like to listen to other noises but focus on what I am doing. Other noises are generally instrusive - even background music.
32	i live in an urban city, in a busy area, so it affects me negatively	noises from cars affect my tv watching	not affected	not affected	low ceiling, no echo, no distraction	no outside noise and sound proof walls	i wish i had speakers to play music during sports	any nois that was made in the room, i hope it doesnt go out in this ideal house
33	The lack of traffic noise on my street is affecting me positively by not distracting me. Siren noises are also extremely rarely heard and instead, I get to hear birds and once, a squirrel going down the roof, which did distract me, but it made me happier. I don't think there are any negatives to the sounds I can hear during work.	The sound (or lack thereof) is positively affecting me because I can focus on whatever I am doing. There is little building noise or sounds from neighbours and I can relax as I choose. Because I can hear my music or TV clearly without noise from outside or neighbours, it also means that I can enjoy it fully.	There is no noise distracting me so I can focus on my sport activities. I usually work out in the morning and I can just hear the birds outside, which is a nice background noise. However, I do have to be mindful with how much noise I make.	There is mostly no noise from the neighbours so that is positively affecting us.	It should be quiet, with few distracting elements. No building works or baby noises.	For relaxing at home, I don't think there should be much noise outside. However, if I am watching a movie or listening to music, I don't mind how much noise there is because I can always put my headphones on. But if I choose to read, I enjoy listening to the birds.	Depending on the activity, the levels of noise that are acceptable for me differ. If I'm doing a relaxing activity (like yoga), I prefer not hearing much outside. If I have an intense workout, I would normally put music on, so I don't care much about other noises.	I think this is a fairly private activity, so if I can hear noise from the neighbours, it's distracting and it makes me very aware of the noises I'm making. So, for this, I don't mind noise from outside, but I think it's better without noise from neighbours.
34	The sounds of birds and listening to my chosen music is very positive. The sounds of neighbours in the gardens or walking in the street is negative.	I occasionally hear birdsong and that is nice and relaxing and positive. I do not live on a main road but there are cars driving through and the occasional sound of loud music being played from a car is very inconsiderate and distracting (especially if there is heavy bass used), so that is negative. During the warmer months I can hear more people in their garden or walking in the street can that …	N/A - I do not engage in sport activities at home	I am not distracted by external ambient noise during sexual activities	My ideal sound environment is complete silence. A quiet, sound-proofed office to block out all local ambient noise. I want a well insulated and sound protected environment. When I want noise to help me concentrate (or as a distraction) I will play music. I do not want to hear other voices, or music, or doors being closed, or footsteps on stairs, or construction work. I do not want outside distrac…	I would prefer to hear nothing but birdsong. Zero urban external ambient noise would be my preference. The home should be built to absorb sound and ensure that no ambient noise 'bleeds' into other people's homes and causes an unwelcome distraction. I want to be able to concentrate on what I am doing.	N/A	I would prefer to hear nothing but birdsong. Zero urban external ambient noise would be my preference. The home should be built to absorb sound and ensure that no ambient noise 'bleeds' into other people's homes and causes an unwelcome distraction.
35	It doesn't affect me in any way	I don't have any negative sound affecting my relaxing time in my house.	I don't engage in sport activities in my home.	I'm not having any negative experience in terms of sounds in my home.	I like the total silent environment of .your home. I hardly hear any noise are all apart from the birds.	I wouldn't want to hear any noise at all when I'm relaxing in my home, no matter what activities I do.	I don't engage in this activity in my home.	I don't like any noise at all when engaging in this activity in my home.
36	I like working in a similar enviroment, i am unable to find this enviroment at home and so is affecting me negatively.	The sound can sometimes be loud, however, it doesn't affect my leisure activities	The sound can sometimes be loud, however, it doesn't affect my leisure activities	I dont carry out any sexual activities.	A little noise present, just like the noise in the cafeteria. This would help me concentrate, creating a similar environment to my workplace	Just like the sound environment is at my home currently	Just like the sound environment is at my home currently
37	The noise from outside is distracting but bearable unless there are building works going on in which case ut becomes untenable. The music I play helps me concentrate.	outside noise is distracting but mostly bearable. It becomes unbearable when heavy machinery is used or there are fireworks.	N/A	N/A	I would prefer no traffic, foot or automobile. No noises from outside except nature. and definitely no pneumatic drills.	No outside noise other than nature.	N/A	N/A
38	Casual sounds do not affect my work, but constant loud noises sometimes can, like building work with numatic drills (this has only happened once), more common might be an alarm sounds that is not turned off, car alarm from outside or morning alarm from adjacent property. I tend to like less noise as it gives fewer distractions.	I would say the majority of the time the sound environment is not negatively affecting my leisure time at all. On occasions you can here things outside of the neighbours when having an argument or playing music loud, but it rarely affects our activities.	Very similar to the above, I dont think the sounds from our environment affect as.	Very similar to the above, I dont think the sounds from our environment affect as.	I think the sounds I hear at home during the day are ok, the road we live on is not a main road so the cars passing are not constant. During the warmer weather it is nice to have the window open, you then sometimes here people in the gardens around or pets making noise. I think maybe having access to a private quiet outdoor area would be beneficial.	I think in order to relax it should be quiet, but you should be able to control the sounds you want to hear relevant to what you want to feel or be doing. I suppose being in a detached house offers this the most.	We don't really do any sports in the home, but perhaps if we had a dedicate space for this we would consider it. (our flat just isn't big enough). I think in this instance you're probably more concerned about the impact of your activity in our neighbours surroundings.	Again I think you like this to be quiet and intimate with you being in control of the sounds environment, not being overheard.
39	Working from home with a toddler is really difficult and most of the time bit noisy. However, we are managing fine now...	It's good and most of time full of life. We enjoy our weekends watching TV and playing indoor games.	I practice yoga at home. In the morning time I find it most peaceful.However, our rooms are not that big for other sport activities.	It's comfortable and good. We are happy with our bedroom space.	There should be a good work space and that must be separate from all the other rooms in your home. It's very necessary to separate work and home environments, even if only by a door.	There should be sound proof glasses for quiet and peaceful environment.	We really wanted bigger room for our exercise and workout routine at leaset during this lockdown period. It's affecting our physical and mental wellbeing. However, we are adjusting in our little space.
40	My area is fairly quiet, but behind our house there's a field owned by a school. They sometimes host events there. In those days it can be loud (for example, they had christmas parties where they sang christmas songs.)	Sometimes we hear our neighbours arguing. Sometimes we hear the kids on the field. Other than that, it's quiet.	I usually play music or listen to audiobooks when I do sports at home. That means I rarely hear anything else. Has never bothered me.	Never bothered me in any way.	Silence and a slight background noise of nature. I like to play some music without vocals when I'm in the zone. Other than that, i like no distractions.	Silence	Doesn't matter to me.
41	It helps me to focus more.	It's quiet and peaceful	quiet	peaceful	It should be quiet and very peaceful	It should be quiet and peaceful	I should be able to concentrate	There should be privacy
42	There is always very loud music outside which affects me a lot	That doesn't bother me at all. It's quiet at the moment. A nice music is playing ana I am trying to organise my diary.	I always have earphones on when I am walking or running or doing any other type of sporting activity. The musics makes my head clear and I feel relaxed.	Sometime the loud noises can be annoying. But it is very rear to hear loud noises at home.	The noises shouldn't be too loud and interrupt when you are in the middle of an important meeting or call	It shouldn't be too loud so I can concentrate what I am doing and enjoy it.	There should be a nice relaxing music playing. When I listen to music and do sports activities I can relax.	Quiet and relaxing music makes me forget about all the bad and think positively.
43	has no impact on my work it is less of an issue then when I worked in office	the sound of the TV is enough so you cannot hear any of the back ground noise . is is not effected by it	do not do any sport activities at home so not effected		little noisy maybe a little bit of a nature sound in the back ground	it need to be low enough so as not to affect the enjoyment of watching the TV	N/A
44	There is generally little noise, and of a non-intrusive kind EXCEPT from upstairs neighbours who sing hymns at unexpected times and - most devastatingly - play loud saxophone (badly) at various times in the day. This is extraordinarily loud and is very disruptive. I have to play white noise at 100% through noise-cancelling headphones in order to be able to continue to work. Additionally, it is up…	Same room, same circumstances, same negative effects as my answer about the working environment. Loud hymn singing and saxophone playing from above. Please see previous answer	Don't do sport at home	N/A	Constant very low level noise of a pleasant nature - quiet sound of children playing, birds singing, a distant flute. Nothing loud and nothing intermittent. It is the on-off nature of noise that I find annoying and disruptive to thought, especially when I have to go into 'deep thought' about some problem	Very quiet. I do find noises very distracting and don't wish to hear stuff from other people's flats. Similar answer to my answer about the working environment - if there must be noise, let it be at a vey low level and not intermittent loudness	N/A	N/A
45	Generally there's a lot of noise, but the environmental sound doesn't bother me if it's a constant similar sound. The issues are mostly arising when police sirens are off, or when I am disturbed in the house by my partner because he wants to comment on something. The buzzing noise of the road is ok, since at some point it blends in. At work for me it was worse because it either was TOO quiet, whi…	the sound doesn't bother my leisure activities, the noise is less than the sounds of my TV etc. while not watching the telly I can hear the sounds outside, it would have been best if I could hear more nature sounds instead.	I don't exercise at the living room, I do at the bedroom, which is less noisy and I can hear the birds outside. But since sports activities are being done while watching to yoga etc. videos, it doesn't play a big role.	The annoying thing is when you suddenly hear the neighbors walking up and down the stairs, distracting you a bit. Otherwise no issues	I don't mind the road noise as much, but an environment where I can control my concentration by being in my own room is better. The issues usually arise when working in the same room with someone else. Not having someone stopping your concentration mid way just to say something to you. Wearing headphones sometimes does the trick because people believe you are busy.	not listening to the cars outside, or the sirens. no noise while watching a tv series or movie is the best.	I don't mind, I just don't want to have intrusive sudden sounds.	Not listening to neighbors walking, or having sex upstairs preferably
46	Traffic is quite constant outside our house and I am always aware of that noise. It can be quite distracting.	I can hear nature from my living room, which is always positive.	I have not noticed any sounds during sport activity		It should be as lacking other human noise as possible. Noise from nature is ok. It should be insulated from outside traffic.	It should be full of family noise. Son enjoying himself and family laughter. Nature noise from outside.	Sports activities at home art not affected by any noise, therefore I have no preference to how it should be as long as it is not overbearing or hurts the ears.
47	at the moment most of the sound is from the building next door, which under construction. If i am not so busy the noise can be distracting. However if i am concentrating on something then i block out the noise and can get on with work.	not that much as most of the time that there is construction noise going on i am working. By the time i have finished work and watching tv etc it is quite late and the construction has finished for the day.	not that much as most of the time that there is construction noise going on i am working. By the time i have finished work and decide to do my exercise for the week - it is then quite late and the construction has finished for the day	N/a	for me i would prefer if the sound environment is quiet and peaceful. I would not mind having natural sounds such as birds singing, wind blowing etc as i think those are slightly more peaceful sounds compared to construction noises	For me, i think i would prefer if there was no outside noise at all and i could sit and relax on my own.	In regards to this i think i would prefer if there was natural sounds, such as birds singing, wind blowing etc - i think that would help me to relax when doing sports activities at home	N/a
48	Overall I think the sound scape is beneficial to work. The most dominant noises are from other members of my household, and then it is noise from airplanes outside. There is minimal noise from neighbours or other people around. Overall, I am happy with the outside environment for work, there is nothing too distracting that is out of control.	I would only usually watch the tv and relax in the evenings, by which time there are no particular noises outside which would cause a distraction. The noises which would would likely cause me to be unable to relax would be coming from family members within the house, so would be within my control, to an extent.	Normally I would not exercise indoors, I would run outside or go swimming. However, because of the pandemic I might do some exercise indoors now, following a routine through the TV. When I do this, I usually have the house to myself and turn the TV up quite loud, so I am not aware of any other noise distractions as I am immersed in that.	There are no noise distractions which would cause an issue.	My ideal would be out in the country or by the sea, so that if the windows were open, the only external noises you would hear, would be nature or the waves, with absolutely no traffic or airplane noise. Also, no construction noise either.	Quiet, no outside distractions. Ideally, any disturbances would be within my control, so that I could stop or reduce them if I needed to. The most frustrating noises are those which are outside of your control, in my opinion.	As I mentioned before, if I was doing a sporting activity in the home, I would likely have it turned up quite loud anyway. Because of this I would be immersed in the noise that I had created, so unlikely to be bothered by any outside distractions.	No other comments on this aspect.
49	Overall I would say the sound environment has a positive effect on my working from home. The windows are double glazed so there is not a huge amount of sound pollution. The only period where it was negatively effected it when they were doing some building work. This was extremely noisy and I found it very disruptive.	While the TV or music is on the sounds from outside are minimal and not particularly disruptive. This is especially true at the moment while the windows are closed. In the summer you can hear the sounds of kids playing and the trains going by more noticeably.	The sound environment positively affects exercise at home. It is relatively quiet so you can hear the instructor speaking via YouTube easily. I regularly practice yoga at home and it is a peaceful environment that allows me to concentrate on my practice.	Overall I would say the sound environment is positive for sexual activity whether with my partner or alone. As it is relatively quiet and we cannot hear neighbours we also assume that they will not be able to hear us. That helps free any inhibitions and lets us focus on the activity.	I think this depends on the work you are doing. Sometimes I believe the closest to silence is best especially when making calls or having virtual meetings. However, if you are completing a mundane or administrative task it can help to put on some music or a podcast to keep your brain engaged while you complete the activity.	It should be quiet enough that you can have the TV or music at a relatively low volume. For reading, natural sounds are a good background although I also find I can hear the train go by with little notice if I'm caught up in a good book. There should be no other loud noises vying for your attention.	Again, I prefer there not to be too much background noise as I mostly use YouTube guided yoga practices. I also sometimes use Alexa for short cardio workouts. For both of these, I would not want other loud noises in the background as they would be distracting. When my partner is here I also prefer him to be in another room when I exercise as it can make me feel self-conscious if someone is watchi…	Ideally, you want relatively little background noise so you can concentrate on your own activities. In particular, I would not want to hear the sounds of neighbours as it would imply that they can also hear you. This would be inhibitive for sexual activity as the sounds made are quite telling of what you are doing.
50	Positive - I'm looking into my garden as I work so i can see trees and the sky which i find very relaxing while I work	Negatively - there tends to be police/ambulance sirens which interrupt me relaxing	Positively - I play music quite loud while I work out from home	Negatively - sirens can yet again interrupt the activities going on	Quiet so I can hear my fellow colleagues when doing online calls	Quiet so I can hear the music/TV to the fullest extent	I don't mind if there's noise coming from outside as it doesn't distract me while I work out	Quiet so I can fully enjoy whatever is happening
51	I hear the sounds outside if windows are open but it does not interfere with my work, there is nobody here during the day , as i have my home to myself up until 6 pm	The positive side of sound where i live is fine as i have lived in this type of environment most of my life , the negative side is when its late at night and i can hear loud noises of people playing music , cars with loud sound systems etcthe	The positive side when home doing exercise activities i have no disturbances during the day, the negative side is when my flatmates get home in the evening and try to take control of my exercise equipment	the positive side , i have my own space at home as i have 3 rooms in my home , the negative side we have to try and keep relatively quiet sometimes	my ideal environment would be no traffic passing by regularly , being unable to hear police cars ambulances and fire engines passing , having sound proof windows that keep all sounds out	Not hearing no outside noises from different sounds ,having to keep my headphones on when listening to music , not being disturbed by my flatmates sometimes , being able to read in peace and quiet	having my sports equipment all to myself , unfortunately is rarely possible , not having to use cleaning products to clean after mates have finished using them	i would love it to be peaceful and quiet at times and me and my partner could enjoy ourselves.
52	My street is very quiet so it positively affects my working from home. The sounds I can hear, bird sound and occasionally children laughing are pleasant and improve my day. There are rarely any noises which negatively affect my working from home.	Occasionally at the weekend, there are building work noises from the house next door which does impact on my leisure activities. It means it is hard to concentrate or hear the tv. This negatively impacts me watching tv and reading.	The noise is quiet enough that it doesn't impact on my sport activities. I usually have some form of music playing when I am exercising so this drowns out any other sounds, I might hear.	The noise has no impact on mine and my partners sexual activities.	I think either the sound of music or podcasts which are in my control or bird sound outside or my preferred sound when working from home. I don't mind there being noise, if it is within my control, e.g. music.	Bird song would enable me to relax.	Normal music which is within my control.
53	Being able to see the sky and trees is helpful and allows me to better think creatively	The sound environment in my bedroom and more wifely at home is impacted a little by the others around me - sometimes I hear next door's dog barking and there are some overhead noises, like planes flying past. But it's never too obtrusive. I'm able to shut my windows and focus on the music/tv/film/book I'm watching/reading, generally. That's the positive side!	I do Pilates at home and the sound environment is rarely impacted by the noise outside. Often I'm dong Pilates in the evening, when there is little noise happening. Sometimes there may be some noise from my parents downstairs cooking/talking, but that's about it.	I'm single and live with my parents, so N/A!	It should be controllable - as sometimes I need background noise and sometimes I don't. Ideally it would be a countryside setting, will little 'human'/'artificial' noise (so things like bird song and trees blowing are preferable).	As when working, it should be controllable. You should be able to switch on music/films etc as and when you wish. If you want to be able to clearly hear the music or dialogue you should be able to turn the volume up loud, with no interrupting sound from outside (like dogs barking or children playing).	For me this doesn't really matter. I'm happy to exercise with outside noise happening (even non-value-adding noise like building works) as I don't need to properly concentrate to exercise. So external noises are fine for sports activities at home.	Ideally there'd be no external noise. It could be very distracting if there were. But again, I'm single and live with my parents, so N/A! :)
54	The sound, mainly coming from outside, is completely disturbing. I have to focus way more on my work and distractions are important	I think the sound is less of a problem when I am having leisure activities as I can create my own sound (music or podcast). It becomes really annoying when there are too much activities outside but is not usually a bother. You can always turn your sound a bit louder	The sound is not really a problem then. I have enough focus on my sport routine to not be distracted or annoyed by the outside world and its noise.		The less noise the better really. I would love silence as much as possible. A office, not completely open space is a rather good enough place to work give the sound is work related	Noise should be only related to the activity you are doing. Intrusion is the worst thing if it distracts. I would love a sound proof room	Noise is fine at that time really. It is never not a bother but I can live with noise while making exercise.
55	I'm sitting right by the patio door, so I hear a lot of bird song, which is quite soothing. I'm at the back of the house, so I rarely hear traffic (also we live on a quiet street, with little traffic).	If I'm watching tv or listening to music then I don't really hear any outside noises, unless particularly loud, so there's little impact. With reading, I do most of that in the bedroom at night, when it's very quiet.	It has no impact on my sport activities at home. When I work out, I do it to a video so I'm totally focused on that.	skip.	I like hearing sounds of nature, a bit of soothing music and some laughter. I don't hear much traffic which is nice. Also, I rarely hear any kind of building works.	Totaly quiet, sounds of nature, fire in the fireplace. I would like the rooms to be soundproof. Not much else, as I pretty much have a lot of this anyway.	It's exactly as I like it. No noise intrudes on my sport activities at all, unless directly connected to said sporting activity.	skip
56	It's fine, I live set back from the road so the noise is minimal. I also live by the riverside so I can hear geese and other birds during the day but nothing that hinders my working from home experience.	Positively, live next to the river, lots of relaxing noises	Not affecting me negatively at all	Not affecting me negatively at all	More natural daylight	Relaxing background noises, natural noises from outside	Music from my phone or an excercise app, noise from youtube, natural noises from outside
57	It is good to have some natural surrounding sound while not in meeting because it keep you active. As I am not visiting office it would be good to have some sound heard so I felt that I have people in surrounding area (similar to office but not like it). However, lots of continuous noise is definitely a distractions for me. For example, construction noise in near by area or road.	It helps to relax after work it is very important to have mind diverted at the fun activity at the end of the day ,so watching Tv , listening music is relaxing. However, sometime when I relax other household doing work at that time got disturbance.	Sport is good way to keep oneself relax and it does applies to me. It is very useful for good health of body and mind. In short, I enjoy this activities unless I am very tired.		1. Natural surrounding sounds 2. In-house people noise in moderate amount 3. Urban environment	Firstly, Good music is very relaxing. Secondly, natural environment sound is pretty good as well. Lastly, it would be always good to have some sounds in household to feel presence of people.	Sound of people cheering and enjoying the activities. In addition, people talking and discussing outcome and enjoying treats. Finally, I enjoy some sound from surrounding if it is big event.
58	It's quite positive as I can't hear much from the 'outside world'. Occasionally my partner is a bit noisy doing housework but mostly its quite quiet in here which is good.	Its fine because its quiet here! When we've got the TV on thats all I can hear, the double glazed windows are a blessing!	I don't do sport at home	It's positive because its quiet, so nothing distracting or offputting	Quiet, basically as quiet as possible. It would be nice to have some nature sounds, but I'm in an urban environment so this isn't possible! Basically, just as soundless as possible so I can concentrate.	Quiet, little to no noise so nothing is distracting. I think that nature sounds are also nice but this is not an option. If we open a window to get the bird sounds, we're also inviting in street sounds which are less relaxing.	I don't do sports at home	Quiet or nature sounds, the same as my answer for watching Tv/listening to music
59	The background noise - traffic etc (I live on a busy road less than a km from a hospital) is something I am use to and very rarely impacts me. However, neighbour noise is something that impacts me negatively as I am unable to focus especially as it is sporadic and I never know when it's going to start.	I find my bedroom really relaxing; as it's at the back of the house - it positively impacts as it's calm and allows me to relax. I can lay in bed and see the sky while I relax/leisure activities which is really nice.	My bedroom is too small to do any sports activities in - I have to do that in the living room.	It's where it happens! It's quiet and calm which is adds to the intimacy.	I'm happy with all aspects apart from the neighbour/loud music issue. If that could be resolved then I would find it a great environment.	Noise isn't too much of an issue for these leisure activities as long as it isn't too intrusive. Background noise is less noticeable; as it's not relevant.	Noise isn't really a factor when completing sporting activities. I don't mind if it's loud or intrusive as I'm most likely to have fairly loud music playing whilst doing sports.	If I'm really honest, living in a flat - the more background noise the better as it takes the pressure off us to be quiet! Especially as we tend to have sex during the day.
60	positively: Less distraction than from colleagues having loud conversations directly ahead or behind me Can hear bird song more than traffic noises negatively: Can get distracted by noises outside my window	Most of the noises heard from the kitchen are internal. Negatively - shouting from my son playing games Positively - my husband chatting with colleagues while he works Negatively - always get demand from my family for things whenever I appear	I can drown most of the outside noise out when I watch an online sports fitness lesson Negatively - can't drown out family asking for things Can hear planes/sirens put too low a level to distract me		Low level so as not to distract my concentration. If there is a noise be able to tune it out using music. No constant distraction of noisy neighbours/traffic	Quiet enough so that there are no loud noises to distract me. I am lucky I have no loud neighbours or people shouting in the streets. Building spacious enough that there is space for everyone in the household The urban environment not too intrusive once you are inside	Quiet enough to be able to hear instructions Heard noises and sounds not too loud to be distracting Can tolerate more noise when doing sport activities
61	Occasionally I get distracted by outside sights or sounds when I'm on calls but I can generally shut out noise if I'm concentrating.I keep the television on as background noise but mute it whenever I'm on calls/in meetings. The cats pop in but not often thankfully although I am conscious of the fact they could turn up at any minute which can be distracting, I shut the door if I'm on an important …	I would much prefer to have a more open area from my living room. I have a door to the garden but it is along a passageway so I can really only see next door's house and a bit of our path. It is quite dark in my living room which frustrates me. I can quite often hear the nieghbour's children playing or crying which drives me mad. The trains are quite noisy too.	Not applicable. I cycle but don't do any exercise in the home.	N/A	I think it's necessary to have some noise or you feel like you're in solitary confinement! I think I have the balance reasonably right, although I would prefer not to be able to hear the machines from upstairs. My windows are reasonably soundproof but it would be great if they were slightly more effective.	I would love to have quieter neighbours. I can hear hem through the walls and in the garden. They are young so it isn't their fault but it is annoying. We have trains that run at the back of our house and occasionally they can be intrusive. The doors are pretty soundproof, but even stronger would be better.	Not applicable. I don't do any sport at home.	N/A
62	Sound doesn't have any affect as there isnt much distractions	Can sometimes hear neighbours coming and going	I rarely do sports activities at home	It doesnt	Quite with maybe so very low very street noise	Very quiet with no sounds from outside the room I am currently in	Very quiet with no sounds from outside the room I am currently in	Dont want to hera any noise from other people ie neighbours or their pets
63	It is very positive at the moment. I have a great sound environment around me. There are quite a lot of sounds but it should be fine	It has made me feel more peaceful and elaxed but a the same time there are quite a few sounds. I would benefit from there being less sounds as it would be more relaxing and less stressful. The nature sounds outside are very nice	I cannot really hear mhc as I have headphones in but my music is very nice.		It should be mostly nature, not much other sounds, definitely not transport sounds. there should be vegetation that surrounds the area and maybe a few buildings but not too built up.	Very peaceful and not much sound from the outside. Only the TV should be making sounds and maybe some other people. I don't mind it being either loud or quiet.	This can be loud if need be as you are trying to focus on exercise so loud noises are fine. Music is also very helpful for this.
64	It can be quite noisey, as the road is used often by emergency service vehicles with sirens. That said, it is quite green, and so it's ok to look out of the window	In this case, silence is probably not what you want, so having some distractions is a good thing. The negative is that it can go on later into the evening or early in the morning, and so while it is ok at 8pm, it's less ok at 6am or 11pm.	I don't do sport at home. I would always leave the house to go for a run or exercise.	Fine. Background noise is good here.	It should be minimised to natural and rare noises (eg birdsong and the like). Where there is too much conversation happening outside the front door, or cars going up and down it gets disruptive. The difference is that you have better control of sound in the office (you can go to meeting rooms for quiet, or ask someone to be quiet). You don't get that control at home, particularly if you live in a…	Not far away from what it usually is, but just limited to certain hours of the day. I don't mind noise, as it is often varied. Just start at 9am and stop at 10pm.	Again, not something I do at home. I'd be playing music I guess if I were, so the sound would be less important to me.	I'm happy with the background noise the way it is currently. Mild and continual
65	The ability to control my own music and environment more than in a normal office is a positive for me. The level of noise inside the house is sometimes a distraction but I have previously worked in schools so I am use to this.	It doesn't disturb me when watching TV or listening to music but I am able to hear a lot of road noise which, or noise from other members of the house which is distracting whilst reading.	I play music whilst I exercise to maintain intensity. Outside noise does not bother me whilst exercising.		Less road noise and more natural sounds such as bird song would be ideal.	For reading I like a quiet house with some natural noises from outside. When listening to music I usually have it loud enough or in headphones that I don't mind external noise. With TV I usually can tune out external noise but i do prefer it quiet.	I like to exercise in my garden with music. External noises don't really bother me.
66	There are 5 people in my house at the moment, so it is occasionally noisy and I am aware of not talking too loudly in my meetings and disturbing them. No or little noise comes from outside. It is a quiet road.	I don't hear sound apart from inside sound.	No sound heard.	No sound heard	Quiet and no noise from outside of inside.	Quiet and peaceful. Noise from inside does not matter too much.	Noise does not matter, as I am playing music.	Noise does not matter, as I am playing music.
67	urban environment traffic and people outside are the dominant sounds which affects my working negatively	Need to listen to any entertainment or phone conversations louder than usual to drown out the urban noises. This is even worse in the summer when the windows are open.	n/a	n/a	Minimal intrusive sounds especially unpredictable sounds.	Minimal traffic noises	n/a	n/a
68	Lucky to live in a relatively quiet area of London so the sound is not too loud and the insulation in the apartment is suitable for suppressing it. The sound from outside is beneficial in the sense it helps you realise you are not alone and other people are out there (an important part of living in a city I think). Conversely, living near a school can also mean lots of loud children at regular in…	The relaxing and private sound environment of a home makes unwinding quite easy. I have yet to associate the sounds with an office so it hasn't affected my ability to do these leisurely activities. When listening to music, I have noticed changing the genre of music I'm playing from work does help with the work-life divide. However, living in a small flat means its easy to work longer than is nece…	I don't do much sport activity at home as our apartment is small most of my activity is spent exercising outside such as running, cycling etc.		The best work environments have been those which gently remind you all your colleagues are hard at work around you and therefore encourages you to focus. This is usually though subtle sounds like typing keyboards, swivelling chairs etc. A difference in soundstage between my working environment and my home office would also helps with the work-life divide. However, the most important aspect is a r…	Having a larger environment would help with the divide between work and home. My most successful days at doing this are when I spend a large chunks of working time in one room and then leisurely evenings in another room. Sounds such as the utilities running in either room and the sound stages from different views from either room help with this.	More space would allow for this, unfortunately, I'm not at place to comment on this.	Privacy and cosiness is key, annoying background sounds definitely take away from the immersion.
69	It is ok. Noise from other residents, passers by etc can be annoying and affect my concentration.	It isn't affecting it at all really.	Unaffected. There is little noise at all.	Unaffected. No real noise.	Quiet with the occasional noise from nature.	Quiet with no real noise to distract you or affect your watching/listening etc.	Quiet with only your choice of music or TV to be heard	No real loud noises etc to be heard
70	It is ok I actually find it pretty peaceful. especially the sound of birds and traffic. I like the busy nature of it all	it can be quite distracting. if it is too noisy outside i will close the window. so as to not hear the sounds outside	I don't mind the sound as much. it is not as distracting when I watch football. as football is more visual.	N/A	I like it when there is a bit of activity. but not too much. the sounds of birds and traffic is nice as it makes it seem like the world is progressing. I don't like it to be too chaotic though	Very quiet when watching tv. also quiet when chatting with my friends. If sport is on I don't really mind a bit of background noise especially during football	i like things to be quiet during activities. but if there was a bit of background noise I wouldn't mind as much if I was on my own	N/A
71	It affects me negatively. The inability to control, or be in control, of most urban noises and the sounds of others also working in isolation drives me insane. I try to artificially block out as much human-made noise as possible.	My bedroom has thin walls. I often hear my neighbours and my siblings immediately to the side of me at all times, more often than not banging. I have even purchased £300 noise cancelling headphones in order to watch TV in my room, which I do sparingly.	I do not engage in any sports activities at home.	I do not have sex in my current bedroom.	I would live in a detached house with no neighbours. I would have access to an insulated private study designated for work. I would continue to have as few people in the house as possible at any given time.	There should be absolute silence; minimal to no distractions when listening to music or watching TV. I would love a separate noise cancelling, insulated room dedicated to reading. I would keep the entertainment rooms as far away from others as possible.	I do not engage in sports activities at home.	I do not have sex in my current bedroom.
72	I can hear birds right now. Often I can hear parrots as I live so close to Brockwell park in London. I can often hear planes and occasional police sirens. Its not so bad. I would say it's pretty ignorable.	I would not say that the sound environment effects my environment at home. It's the same as the last question, sounds are minimual. I can hear birds and cars, occasionally planes but it doesn't really impact my social life. I put music on if I want to ignore it.	Same as above - I would not say that the sound environment effects my environment at home. It's the same as the last question, sounds are minimual. I can hear birds and cars, occasionally planes but it doesn't really impact my social life. I put music on if I want to ignore it.	Simular to above - I would not say that the sound environment effects my environment at home. It's the same as the last question, sounds are minimual. I can hear birds and cars, occasionally planes but it doesn't really impact my social life. I put music on if I want to ignore it.	Ideally low urban noises like cars construction trains and planes. High nature. Birds wind rain etic. I think its good for the mind. I think people should be heard too	Log fire. Trees and birds.	Crowds cheering you on	James brown
73	positively. From my window i can only see a tree and sky	negatively, i can't focus on film,book etc	positively. i can hear environment while running etc		quiet sounds,water sound, rain sound	No sound.	Some kind of relaxing music.
74	The kitchen sounds and cars on the roads are good white noise to have and so I don't need to play any music, but sometimes especially when I can hear people outside talking and laughing or my housemate's music, it can really distract me and so I have to wear noise cancelling headphones to focus more properly. The walls in my building are quite thin and so I can easily hear my housemates when they…	I do not mind white noise or even hearing my housemates speaking to others on the phone. I hear noises of nature, like birds chirping quite often and I find that very relaxing and positively helping with my leisure activities. However, because of the thin walls of my flat, I am mindful of my noise level sometimes which means that I can't play my music as loud as I want to nor enjoy watching TV sh…	Hearing outside noises or noises from within the house does not bother my exercise at all. However, as the floors are also very thin, we have gotten a complaint before from our neighbours that our jumping (doing high intensity workouts) is quite disturbing, which means that we have to limit the number of jumping exercises we do every week or schedule it at other hours (not at evening time). This …	This is not applicable as I do not engage in sexual activities.	In general, I think my sound environment is rather good and allows me to work well from home. However, ideally, it would be better if the walls in my flat were thicker so that the music I play out loud if I want does not disturb others and also so I don't hear my housemates when they are doing things in their rooms, i.e. having lectures or meetings or playing music. If the flat was more sound pro…	I wouldn't change anything about the sounds that I hear from outside, like people downstairs or hearing birds chip as those are fine. However, it would be best if the walls were thicker so I do not disturb my housemates with my music or my TV shows. Ideally, I would want to see more of vegetation and sky from my window and to directly face the sun so that the mornings and afternoons would be very…	It would be best if the floors were thicker so that our jumping exercises do not disturb our neighbours downstairs and we have the option of doing this type of exercise whenever we want. Other than that, I have no other complaints about how my current sound environment is like that would help me exercise better, as I like hearing the birds chirp and also seeing a lot of vegetation and sky and sun…	N/A
75	I find that hearing my flatmates tv during meetings quite challenging but otherwise my home environment is quiet. I like to hear a bit of outside noise or some music or background tv so that can be positive.	I don't feel at all negatively about sounds around me when relaxing. My home is relatively quiet in the evenings. Any outside noise is minimal and easily ignored.	I am not bothered by my sound environment during sports usually. Sometimes if I am doing yoga I find it a bit distracting but this is rare.	I am currently not sexually active but I can't imagine any of the light noise at home would disturb me in the evenings.	Subtle consistent background noise eg low hum of traffic or none at all, light background music, low hum of chatter or none at all, free of non-working sounds eg others tv, loud personal conversations.	Quiet, no loud music or tv that competes with your own, no loud personal conversations. It's ideal to not have loud bangs, kitchen noises eg plates being stacked loudly, cupboard doors slamming but it would not be too disturbing.	Quiet with no competing music or loud conversations but working out does not require things to be as quiet as when relaxing or working.	It would be best to not be disturbed by conversations, hearing other people or loud noises in other rooms as it ruins a private moment by reminding you people are around. Outside noise might be distracting but would not feel intrusive.
76	I like a calm influence. I read Paul McKenna and mindfulness manuals and tune in to different sounds. Wildlife, e.g. birdsong, plus weather is really useful for me to remain calm and focused.	It's very positive. I have a sea view and it's great to unwind. Only negative is the direct sunlight in the summer that can make it too warm and harder to see dark movie scenes.	Really like opening the windows to hear the sea whilst I do my sit ups, press ups and plank. I trampoline as well outside in the garden with the breeze in my hair. It is great to relax.	N/A	Calm, natural sounds. Nothing intrusive. The crashing of sea waves to keep my anxiety in check.	Calm nature noises. Extreme weather in wales can be intrusive. Massive gales, and hailstorms is not nice when trying to work. So an environment with less extreme weather.	No Pollution when opening windows. A good humidity. No distractions, like mobiles and internet.	N/A
77	Sometimes it can make concentration difficult but generally I am OK but I need headphones in to fully concentrate.	External noise isn't an issue. But I would like more soundproofing between rooms because you can hear anything with the house.	I don't do any sport activities at home.	I live with my spouse so there isnt an internal issue. The bedroom is quite close to the corridor so I am sometimes concerned with neighbours hearing this.	Low level outside noise, nice view on nature and a separate place to work and live.	I would like to have a room where I could listen to music or television out loud without disturbing neighbours or my spouse. Soundproofing and distance might help with this.	I don't do any sport activities at home.	Further soundproofing of the house to prevent neighbours hearing this would make me more comfortable. Internally this is not a problem.
78	The urban environment is relatively peaceful, noise pollution mainly comes from working at home with other members in my household as they are quite noisy and distracting. Can sometimes hear traffic, but its not as much of a hindrance in comparison to other sounds around me.	The surrounding outside area is usually completely peaceful as I face onto the back garden rather than the road in my bedroom. The only noises from outside that can be rarely heard are airplanes and occasionally if someone is having a party. Another member of the household though does like to watch TV loudly until around 3am at night, which can make it difficult for me to fall asleep as they're r…	The sound environment doesnt really affect sport activities at home. Usually we either play the video out loud on the speakers so it drowns out other immediate noise that we might hear. The house is pretty soundproof so we don't really get affected by the outside environment.	N/A	I would like to be in a isolated room, with minimal noise pollution coming from cars driving by, and traffic. I would also not like to be constantly interrupted by other household members coming in and out of the room, and generally distracting me as it ruins concentration. I'm not too fussed about outside noise, as it can be usually solved by noise cancelling headphones.	As long as the outside and surrounding environment are pretty peaceful, I think I could relax well. I'm not too fussed about having quiet background noise, such as a TV or someone speaking on the phone next door, as long as its not relatively loud and the noise is not grating.	While doing sports activities, it doesn't really matter as much as we usually work out as a group. The noise we make just motivates one another and forces us to do better in the workout. Playing loud music helps stimulate our senses and pumps us up to workout and play sports more.	N/A
79	MY CHILDREN CAN BE DISTRACTING ESPECIALLY WHEN THEY ARE ARGUING, BUT POSITIVELY THE SOUNDS OF EVERYDAY LIFE IS RELXING	IT DOES NOT REALLY AFFECT ME EITHER WAY.	IT DOES NOT AFFECT ME EITHER WAY	NO AFFECT EITHER WAY	IT WOULD PREFER A DEDICTED WORK AREA WHERE IT IS A LITTLE QUIETER. I DO LIKE TO HEAR NOISE ROM OUTSIDE THOUGH. I WOULD LIKE A SPACE WHERE KIDS NOISES RE LESS DISTRACTING	IT WOULD BE SUBDUED SO I CAN ENJOY WHAT IS HAPPENING AT THAT MOMENT	I DO LIKE A NOISY ENVIRNMENT WHICH WOULD GET ME MOTIVATED
80	I don't notice it	Negatively with the occasional noise from neighbours or traffic noise from the main road alongside, positively that there is no road directly outside the window ether side	I rarely take part is sport activities at home, the local park is opposite so I go there if needed. I have done push ups before and it is quiet enough to concentrate on that	Occasional noise from neighbours can be off putting	Quiet	Ideally no noise at all from outside but I wouldn't want to live in the middle of nowhere, so I guess very good sound insulation	Ideally my own gym in the basement of the house, where there would be no sound from outside at all. I would have my own sound system installed to have music playing as I work out
81	Its not affecting my work. I usually ignore it.	I dont notice the sounds while i am relaxing. I am used to them and it doesnt annoy me or disturbe me.	I dont do sports at hoe	It doesnt bother me. I can block out the sounds of the city.	It should only contain natural sounds, not heavy traffic and sirens.	It should not interrupt your viewing or concentration.The ideal would be for a quiet environment.	I dont do this at home.	It would be best if there was a quiet environment to hepl me concentrate.
82	The sound does not affect my working at the moment. It is low level and I can make abstraction of it very easily. I can hear a few cars go by and some birds but this is all positive. I would thus say that the sound does not affect my work at all.	Usually it is quiet during the day. I can hear people's television and conversations in the evening and this can be more disruptive. It is the case that it has been so loud, I could not hear what I was watching at a comfortable level. Overall the sound environment is conducive to my leisure activities, except for some evenings.	I do not do sport activities at home, but I can say that the sound environment would be fine, as it is generally quiet. I would thus feel comfortable having music on and not hear much of the outside if I need to focus on a physical activity. It is important to be able to focus on what is being done and quiet is best.	Again the sound environment is conducive to this activity. It is quiet and so the environment can be made less quiet by playing music or a video. As I do not hear my neighbours often, I assume that they do not hear either what is going on in my flat, so this is a two-way thing. I don't think that too quiet overall is negative as for the sound environment for any activity, as this makes it more mo…	It is pretty much perfect as it is. I can choose to listen to music if I want to and so could make the environment less empty at times. In terms of allowing for intense focus, near silence is perfect. Quiet is all I need to be able to do the rather intense work I have been doing.	It should be relatively quiet, so that you do not end up having to crank up the sound too much to be able to appreciate what you want to listen to. Any other sounds being absent would be weird, but a low level outside noise is best for this. It is also best if you do not hear your neighbours so much, so that you know that they do not hear you so much as well. And that makes listening to music mor…	Again, some low level noises are fine, and I would say moderate is still acceptable, as no sound when doing a sport activity would be relatively empty/weird. Of course, one can then control as one wants, but it might be feeling slightly empty. So the environment must not be so loud as to become the focus.	Some low level noises are again fine and too loud a sound environment would be detrimental. Here, what would be important is the building characteristics, as it would not be positive to hear one's neighbours and thus to know that one will be heard when engaging in this activity. Overall, the environment must be quiet enough no to become the focus of what one hears.
83	It depends, there was a lot of building work over the summer which really negatively affected me whilst working, then there was drilling on the roof which was right above us, so that was really awful. Especially being in lockdown. But usually I just hear the birds each day which is quite soothing really.	It's very much the same as before, I ted to relax most at the weekends and we live right by a wood so a lot of families come at the weekend and that can be pretty distracting. Also, our neighbour watches movies incredibly loudly on a Sunday night which is also quite invasive as the walls between us are thin.	Sound is fine when working out, as I am so focused on the exercises on my phone, I don't tend to listen out much for cars or people etc. We have a bike in the bedroom and you can only hear birds as it's out the back and facing the garden.		A smattering of sounds from the birds but cars and building works have an adverse impact.	The sounds of the birds is really relaxing but thinking of it, across the road, one of the houses has a very loud dog. The barking gets much worse at the weekend which can be very distracting, my partner finds it much ore intrusive than I do however.	As I concentrate so much on the workout itself, I don't tend to get distracted by outside noises and things. So I'd say that the noise environment is pretty okay for optimal output. I can zone out pretty easily.
84	With the door to the bedroom and living room closed I rarely hear much. As soon as the living room door opens or the bedroom door opens I hear more, so I try to have both doors closed at all times. Not always possible. I have a skylight in the room and no other windows, so outside noise is no existent, unless the window is open in the other bedroom. the bedroom is boxed between the corridor and n…	I can hardly hear the outside noises unless there's a window open, then we hear more traffic. I hear sirens and horns though. Other than that it's quite peaceful and I'm not affected by any noise from neighbours. Don't hear them.	I don't do any. Not because I can't, I just don't want to.		For my personal situation I prefer to have minimal noise. So, no noise from neighbours, blocked noise from others in the home without restricting them too much. This room only having a skylight is beneficial for having no outside noise also.	Can't have the washing machine or dishwasher on in an open plan living room/kitchen if you want to relax. That's something that I can control though, so it's very easy to to relax when I want, as the outside noise and noise from within the building is low to none.	Again, I can't answer this properly because I don't do any, but I can imagine noises and sounds in the surrounding areas wouldn't matter if you needed music to motivate you. You could just turn that up to block anything else out.
85	The benefits of the sound are that playing music or podcasts can help boost morale and bring positivity, and can help me focus on certain tasks. However, other noises can be distracting and if I'm on a call they can disturb the noise. Overall, the sounds I am in control of have a more positive affect and the ones I am not in control of are more negative.	Sometimes the traffic noise can dominate if there are no other sounds, which is negative. Mostly if I am watching TV, there are no negatives. If I were reading, it can be distracting.	I do not partake in any sport activities at home but I can imagine it would not be negatively affected if I did.	-	Ideally there would be no traffic noises from outside. Ideally there would be low level disruption. Ideally there would be no echo or feedback on calls.	Low level noise from outside. Low level noise from neighbours. If watching TV or listening to music, this could be low to medium.	Low level noise from outside. Low level noise from neighbours. Some music to keep me engaged.	-
86	The sound environment doesn't really have any impact on my working from home. Although there are background noises they dont seem to affect my working activity. If there is an occasional day where the noise is too much for me i will simply put my headphones in.	i hardly notice external sounds when im watching TV so dont find any background sounds particularly distracting. However when im reading i find traffic noise and other people talking in the room very distracting.	I dont really undertake any sporting activities at home. The only exercise i do is going on a run.		I think the best sound environment for working from home is nature sounds. Quite from the countryside and a few bird noises would be great i think. i think traffic noises aren't very natural so having those is not helpful.	As for working from home, my ideal sound environment would be relative silence and country side sounds. I need calming noises to relax so bird and animal noises are optimal for me. I think traffic and sirens would be the most distracting.	I dont do sporting activities at home but would imagine i would like motivating music as the sound environment.
87	Normal sounds are mostly okay because those don't bother me. Those sounds are not affecting me in any way. This is a quiet suburban area and there's not much noise disturbance in this environment.	This is not relevant. This is a suburban area. There's not much noise around here.	This is okay because i only practice sports that are quiet. Nor relevant. This is a good environment most of the time.	This is fine because there's no noise. This is a positive environment. This is okay most of the time.	A good environment with no noise disturbance. Loud noises are annoying and distracting. A quiet environment is best.	Nice and quiet. No noise. Positive environment.	Nice and quiet. A little music. Positive environment.	Nice and quiet. Soft music. Positive environment.
88	I think negative. I need to start work earlier to avoid the noise from the opposite school. I also can hear when my flat mate goes to the toilet or do coffee which at the end of the working day really irritates me	I would say neutral. When I relaxing I am less worried about noise. Most of the time I listen to music or watch TV therefore outside noise doesn't really affect me.	I usually do yoga by listening lesson online, therefore, do not really concentrate on the outside noise. Usually, some police car or other car making noise can piss me off, but it usually happens when I am working	Could be better. I always have a window open in the bedroom so noise from outside sometimes disturb me.	It should be free from outside noises and disturbance noises from other people in a flat. It should be natural noises (birds, water, environment) rather than traffic noise.	Less outside noise. Definitely, no school children running around and screaming. No sudden or loud noises	Not too relevant as I usually do sports activities outside where is already enough noise. But probably no noise from the toilet.	Could be better, because I always can hear noise from inside or outside. I would prefer no noise at all.
89	I don't think the sound environment has a negative effect. I usually listen to music or tv which I would not do at work so that cancels out most of the outside noise. I also have a group zoom on for whole of day. I enjoy being able to hear birds and animals in the park I live opposite.	The sound environment overall does not affect my leisure activities. Sometimes there is noise from people outside in the park but that is to be expected.	I would work out in the garden so it's nice to hear the noise of nature. If my housemate below me is not in or is not working I may work out in my room however this can be noisy for her.		During working hours I prefer not to hear construction work nearby. I like to have my window open and enjoy hearing people in the park opposite as well as the birds. I also prefer hearing less of my housemates moving around the house.	I prefer it to be quieter when reading but not fussed otherwise. I can always turn music or tv up	Don't mind about outside noise as long as I can hear workout video if I am watching it
90	the overriding sound is natural and very pleasant, wind making the bunting flutter and rustling the trees, and lots of birds in the garden, there is also sound of human activity elsewhere in the house, and a little traffic noise from the street, overall, these are all quite positive.	the sounds in the living room are all quite positive, i normally use the room in the evenings so there is very little traffic noise at this time, there are also fewer people about in the street, so the overriding sounds are from within the house, namely tv or music, children upstairs, pets seeking attention.	if i work out at home i do this in the attic which is extremely peaceful with just the sound of the wind and birds outside. i cannot hear any traffic noise or deliveries as i normally play music during this activity.	i really can't say i notice any particular sounds during this, much more focused on the activity and cut off from the environment,	for me i would like the sounds of nature to be pervasive, with some sounds of other human activities too like distant chatter, deliveries, and the sounds of people having fun.	a peaceful environment so that we can focus on conversations and enjoying tv or music, as the room is mainly used in the evening there is very little sound of birds, but you can hear the wind and rain.	again, i am kind of in the moment and i shut any other sounds out during this activity with music.	quiet and peaceful ideally, but i can easily ignore or not be too aware of external sounds like people arriving home by car or take away food deliveries for neighbours or cats fighting outside.
91	The biggest room in the house with the most daylight is the open plan kitchen living room but the TV is also in this room and when the tv is on e.g. news or if my husband is also in the living room it can be a bit distracting so sometimes it takes a bit longer for me to complete tasks like emails.	I don't think anything has changed about how i enjoy tv, reading or listening to music. I can't hear my neighbours and there aren't any sounds that make it difficult to enjoy tv, reading or listening to music. Nothing has changed. Also a positive thing is that our neighbours play music from their balconies to cheer everyone up, sometimes people do a little dj set up on their balcony lol.	I workout at home now because we can't go to the gym. At first I chose youtube workouts that were specifically for people that live in flats and have neighbours downstairs. The exercises basically don't involve any jumping or heavy landing so that the noise is not causing a nuisance to your neighbours.	Nothing has changed. My flat is really soundproofed, the only noises that i can hear are from within the flat and people outside and my neighbours can't hear anything coming from my flat. Noise hasn't affected sexual activities.	a space without entertainment or entertainment devices. It would be better if there was no tv or gaming consoles in the house as the noise that comes from them can be distracting. I don't really mind the construction workers all that much, it's actually nice to know that there is something going on outside, the same goes for hearing birds, i live near a reservoir and can hear birds and can see a …	very little noise from appliances or things like air vents, boiler etc. Fully soundproofed so that you can't hear neighbours or neighbours pets etc.	soundproofed so that neighbours don't get annoyed by any noise caused by sports.	quiet room, a way to play music either from the radio or bluetooth speaker and no tvs.
92	I have a view on river, rarely any noises at all. No neighbours from this side of the flat. I'm definitely positively impacted by working from home.	Sound environment currently affecting me positively. There is rarely any unpleasant noises, few neighbours sometimes. Once windows are open I can hear river flowing noises which are very calming and relaxing.	Sound environment currently affecting me positively As mentioned, watching and listening river flowing is having a very positive effect. You can concentrate on whatever you are doing.	Here to sound environment currently affecting me positively. Birds chirping from time to time and river are having positive impact. Really good place to live.	I need environment as quiet as possible. I have a work which requires concentration most of the time. Relaxing, classical music in the background, that's all what I can put in.	For watching TV or listening to music you do not need complete silence. I still prefer it though. I like to ready and have a view on nature rather than buildings.	I don't mind a bit of noise then. I'm usually listening to music anyway which neutralize different noises coming in. Still you don't want to hear people screaming or dogs barking if you have a choice though.	As calm and quiet as possible. No disruptions so you can fully concentrate on your partner. Gentle music in background.
93	Negatively impacting myself and partner as someone is drilling constantly	I can switch off from noises impacting my relaxation as they are not as prominent in the evening when I relax. So from that perspective, it is positive. On the occasion, I have heard arguing between neighbours which is unsettling but this is rare. The harder part is relaxing where you work.	I only do yoga occasionally at home and this is in the evening. I am rarely disturbed unless I am in meditation phases.	Noises from outside do not disturb us.	Controlled by the individual in which sounds are not piercing my ears as I am trying to read. Working from home is hindered by the fact that as I type I have a washing machine next to me. As well, when my partner does meetings I am next to her so have to contend with the noise, as she will with my meetings!	Rooms, where you do not work and rest, would be the ideal start with large windows for maximum sunlight. As well, tall ceilings to give a spacious feeling. Relative soundproofing for neighbours not to disturb one another.	I prefer not doing sport at home because I do not like sweating where I relax.	Clean spaces where the neighbours are unable to look in.
94	The area is quiet and so there is little distraction. While there are buildings around they are residential and not too overbearing. The only time this is disturbed is when there are works going on, or larger lorries/vans making deliveries.	There is little distraction from outside. I do not notice anything disturbing me while i am engaging in leisure activities. The only noise will be from the TV or music if I am doing with of those.	I usually play my own music when doing sport at home. The sound environment is good and allows me to focus on what I am doing. Nothing negatively impacting this usually.		For ideal working from home, the sound environment should be quiet to allow concentration, with some natural sounds from outside as background noise. Ideally no traffic noise as a distraction.	The TV should be loud enough that it takes your attention. Same with music. You do not want anything else competing for attention while relaxing as it is a time to turn off.	Less concentration is required, but personally I enjoy background music. Something with a solid beat that allows you to move in time. There can be other things going on, but I will tend to ignore them.	Whatever the mood dictates. No real preference.
95	Mainly positive lots of people looks busy and productive. Some construction going on in the area but that doens't bother me too much. I'd say it's overall quite positive.	It's not really affecting me at all when I'm relaxing. I'd usually be listening to music or watching netflix/tv doing something of that sort so I won't be able to hear the outdoor sound. Sometimes the construction may get a little loud but that doesn't happen too often.	I don't engage in any sport activities at home so I'm not going to answer this question.		I'd like for people to be visible in the area preferably not making too much noise (just background chatter). No construction workers/builders in the area would cause it to be quite relaxed and ideal. A bit of nature (birds) would also be ideal as they would soften the atmosphere and allow me to work for longer durations of time as well as more effectively.	Nothing to major outside. I'd like it to be quite calm, people are expected here in London so that's nothing to worry about so long as it's not a lot of roudy people making noise, shouting etc. No construction work as that can get quite loud and be disturbing.	Should be good enough to allow you to excersize without losing your thought on what you're doing. Ideally a calm environment but if you're listening to music as I would be then it doesn't really matter what's going on outdoors as you won't be able to hear it.
96	I live in a peaceful neighbourhood which in the main is a positive. It could also be a negative as it reinforces the isolation at home	The sound levels are at the minimal which makes it perfect for relaxing and listening to musiv and TV - a positive. Cab't think of any negatives.	I don't do any sports at home	I live alone and don't have a sexual partner	The sounds levels should be at the minimum. I want to be able to concentrate and therefore sound must be minimal. Just the central heating I can hear which is ideal.	My home is down a cul-de-sac which means very little noise anyway. I can't think of a way of improving it sound wise	I would like to have a spare room for a running machine. I could have one but the noise from it will disturb my neighbours I think.
97	On the whole would say it is good, apart from our neighbour in the flat downstairs who is deaf and so has his TV and radio on extremely loud, talks on the phone incredibly loudly, and makes a lot of banging noises like a door being slammed. We have some trees right outside and so we do get some nice birdsong and there is a river nearby. The street is a clos so the traffic is very light.	We turn the TV up so we cant hear the neighbors TV and then it is ok, we don't notice too much. I enjoy the sounds of the birds and the river. I like that our road is quiet in terms of traffic.	I dont tend to do much sport at home, but my partner likes a nice quiet environment in which to do yoga.		Ideally some sort of sound insulation from other properties. No loud garden tools being used all day. Shelter from the noise of the street.	Very quiet and no distractions. Maybe some birdsong in the background. when the rain is heavy it bangs on the roof.	Quiet for activities like yoga and stretching. With my choice of music for any activities that require exertion. not too much banging from footsteps so as not to annoy the neighbor.
98	I use headphones and so I am quite isolated from other sounds in this environment.	It is really distracting when trying to relax, as there's constant noise. Car doors opening and closing, cars beeping at each other, people yelling at one another. I get up to look outside like a cat constantly to see what the noise was and it's not conducive to relaxing.	Less impacted here as I exercise with massive noise cancelling headphones and can't hear anything. I similarly exercise in the living room and listen to a podcast. I can't hear anything from outside or inside, and so it's helpful.	We don't have sex. N/A	Either extremely quiet or maybe a little white noise that is consistent. Total silence might be eerie, and so a small amount of background traffic noise might be ideal for the home office. I like our current set-up at home, as we're in a building on the second floor and are taken away from some of the noise you'd get at ground level.	Quiet, absolutely quiet. I don't like distractions when relaxing and would prefer to have silence. Would ideally watch TV through my headphones, but I have a partner and this would be really asocial behaviour.	I like my approach with headphones, and so I will stay with these for the reasons stated above.	N/A
99	positively - there is not much noise, usually it is just my work call that i can hear. Even the sounds of nature are blocked out, but I don't find them distracting anyways. Music helps me concentrate so i usually play music also.	Most of my noise comes from listening to music, so the sound environment for me there is absolutely fine - however, some people talking can interrupt me when i do so, or when i watch tv.	Music helps me a lot with sport - im very happy about that.	It's quite annoying if there's chatter in the background, so we try to do it when it's quiet :I	Exactly like mine currently, however, with less noise downstairs. So that would be no traffic, no noises from outside, apart from my music and my call that i am using to work	You should be left in silence, to focus on your TV or music!	With a lot of music, to keep up your fitness and encourage you!	Everyone has their own preference, but for me, no noise
100	Not too much noise	No effect	No effect	N/A	Only nature noises	Only nature sounds	Music played by me	N/A
101	I have never really noticed any sounds surrounding me until today when I had to think about them. I do occasionally hear some noise from the outside - a passing car or passersby talking/laughing - however I never really pay attention to these kind of noises. I am lucky enough that there are no annoying or disturbing noises coming from the outside my house, or inside my house. However, I do not li…	My house is based in a relatively quiet area, therefore I do not usually hear much sound coming from the outside. Sometimes in the weekends there would be occasional shouting coming from the passersby in the afternoons/evenings but that never bothers me. So when I watch TV or listen to music there are absolutely no noises around me that would disturb me.	The sound environment at my home is, again, perfect for exercising. There are no annoying noises coming from either outside or inside my house. The only sound comes from the the training video I watch while working out.	As explained previously, the area surrounding my house is quiet and there are no excessive noises inside my home either. This helps a lot while engaging in sexual activities as it helps me an my partner to fully relax and focus.	My ideal sound environment could not be a complete silence, that would make me very uncomfortable and would not allow me to work efficiently. I would say that my current situation is ideal - my house is really quiet and all my family members respect each other and stay quiet during school/work hours not to disturb each other. And I can control the amount of noise I am comfortable with by putting …	The ideal sound environment for listening to music or watching TV would almost complete silence. I do not like to hear any other sounds during those activities and, luckily, my house provides exactly that.	I do not believe that one needs a complete silence in order to work out comfortably. Complete silence is not something that I enjoy at all but excessive noise also would not be good. The perfect noise level would be low enough so it would not jam the sound of the videos I watch during my work outs.
102	I live on a quiet street in a town with very little traffic therefore there is not much traffic noise. There is also not much wildlife as there is not a huge amount of vegetation. I have a dog, therefore there is often some noise from here	We have a garden outside the living room, therefore have a lot of vegetation and nature outside that can be seen and heard (i.e. birds). There are a few houses in the distances but cannot be heard from my living room. Airplanes fly above the house and can be heard from the living room, which can be very noisy and disturb watching TV etc.	The sound environment does not impact my sporting activities. I play music when doing exercise which blocks a lot of the background noise		Quiet and controlled, with a nice view out of the window of wildlife and nature to give a respite from work when required. It would be good to be able to shut out any machinery noise, therefore having a room with a door that can be closed is useful. Minimal traffic noise is also preferred.	Quiet, filled with nature. Very limited technology/machinery input. It would be good to have a controlled environment where doors can be shut to block noise out and create a private environment.	Spacious, light and private. Being able to play music, hear exercise guides clearly and not too much machienery noise.
103	I am lucky to live in a quiet area. The only conversation I tend to hear is from school children walking to or from school, but since the recent lockdown the schools are shut so we don't even hear this. We live on a fairly quiet road with a big hedge, which seems to block off traffic noise. The only negative noise is that the walls are not hugely thick so I do sometimes hear my partner on meeting…	The living room is slightly nearer to the street so occasionally we hear vans or motorbikes, but it isn't too bad. It is near the front door too but people come in and out quite quietly. We do sometimes hear the TV from upstairs but it's not really a problem; the same is the case with their washing machine, but it doesn't really bother us. There isn't any loud distracting noise and the neighbours…	I don't do sport activities at home, but my partner does yoga and workout videos and is able to do these without distraction, because our neighbours tend to keep the noise down and it's easy to close the windows and blinds and be relaxed because the street is so quiet.	It isn't really having any impact, the only thing is that our bedroom isn't that far away from the communal corridor so we try not to be too noisy. There aren't any other neighbours on our floor though so that isn't a problem, and we think that our upstairs neighbour tends not to use the room directly above our bedroom too much so we're not too worried - we of course try to be respectful with noi…	Much like I have now, which would be limited traffic and vehicle noise, respectful neighbours who don't play loud music or bang around during the day and set off the road so it feels a bit more secluded from people walking in the street. However a bit more soundproofing so I hear my partner's calls a bit less would be good. The only other thing I would improve would be moving our bedroom further …	Very similar to what we have now - not being able to hear loud neighbours on the phone, having a quiet street with fairly low foot and vehicle traffic and not living in a building with lots of flats where people are constantly coming in and out. Luckily there are not any children in this house, because the last flat we lived in was underneath a family who had two young twins who used to run aroun…	I don't tend to do sport at home, but I don't really mind having noise in the background if I'm doing this as I'll be focusing on the activity. In our old flat I didn't notice the loud neighbours when I was exercising. If it was distracting I could always use headphones.	I guess I would find it offputting if there was a lot of noise from children, or you could hear arguing or something from upstairs, or if there was drilling or noises that made it seem like workmen were in the house.
104	I think generally the sound environment is quite pleasant, it is relatively quiet which helps me to concentrate. I do hear bird sounds quite often from my living room which is nice and is not distracting. I do hear my neighbours a lot which can be quite distracting, and there is sometimes traffic noise and sirens.	I notice the sound environment less when I am listening to music or watching the TV, but it is noticeable when I am reading. For reading the sound environment is positively affecting my leisure time, as it is mostly quiet.	Again, I don't notice the sound environment much when I am working out as I am completely involved in what I am doing. However, I believe that the sound environment positively affects it by having few distractions. Negatively, there is less verbal encouragement from others as I am in the room on my own.		More sound insulation between properties which would mean I heard my neighbours less. It is nice to have some garden space to allow the sounds of nature to come into the house that I live in, I think this helps me to work well. Whilst I enjoy living in an urban environment, the traffic noises can sometimes be loud, so sound insulation may be helpful here as well.	For reading a quiet home environment is perfect, but some outside background noise is helpful so that any internal/noises from neighbours are not too distracting. For watching TV/listening to music, the sounds themselves are important to get at the right volume, but background noise is less of an issue unless it is very loud.	Relatively quiet but some quiet background noise is helpful to avoid distractions. Having a guided class on a screen is helpful in terms of the sound environment as this leads me through an activity and gives me more motivation.
105	Due to my work being creative-based, I use a jazz playlist to help me focus and easily create and produce new ideas for my company. This always helps because it chills me out and eases the process.	I am unbothered by the sound environment around me.	I am unbothered by the sound environment around me.	We would do it at night time usually so the kids will be asleep and we will have no noises.	No noises, other than the music I listen to and possibly a bit of nature outside my house. I would like to get rid of the constant noise of my kid's video games which would help both me and my wife concentrate. Other than that everything in my sound environment is perfect.	I like to hear my kids a little bit just so I know they are alright and not getting into any trouble with each other.	Nice blasting music to help boost confidence.	No noise other than the pleasuring moans of my wife.
106	I like having some background noise and hearing the sounds for the car mechanic garage helps to remind me there is an outside world (especially in the current pandemic). There is also frequent bird noise which provides a moment of distraction and excitement in a good way. I also listen to classical music on the radio for parts of the day as nice background music, although sometimes the adverts or…	The sound environment does not impact this as we can adjust the volume of the music/tv. When we are not listening to audio then I like to hear the birds outside.	It does not impact sport activity at home. If I can hear the outside sounds, it does not distract or bother me.	Sound environment does not impact this activity	A bit less urban noise. A bit more natural noise (like birds/trees). And no adverts on the radio	Minimal outside noise, but if there is then it would be natural noises like birds or trees in the wind. The only natural noise I don't like to hear is foxes/cats fighting or mating.	I have no preference for a sound environment whilst doing sports activity	I have no preference for this really, but quiet natural sounds without sudden noises would be good
107	I have relative silence in my kitchen so not a problem	It is wonderful to see the outside from my living room, gives me hope	I do half an hour exercise every afternoon and do hear car noise, outside noise whilst doing this	Don't notice the sounds outside	Privacy and quiet to enable you to concentrate	Quiet which equals relaxing	I am not worried about outside noise whilst Exercising, I am able to switch off	Who worries about noise then!
108	Its positively affecting me as i can listen to music when i want to and out loud if i want to. Its negatively affecting me as some house members can be very loud during meetings which is inconvenient	Not a problem it is never tooo loud	N/A	N/A	A quiet environment most of the time with noise inflicted by me not by others i dont mind outside noises as i cant control that unless it is neighbors doing building work i should be notified	Its not a problem at the moment	N/A	N/A
109	I really don't notice it much, and it doesn't bother me. I like hearing my partner work, as it feels more like a workspace. The noise outside sometimes distracts me, but no more than a couple of seconds.	It doesn't affect any of these, there is not a lot of noise that would make it harder to enjoy these activities.	Not at all. I do yoga and I can perfectly relax and concentrate. There are outside sounds, but they are scarce and not loud, my brain automatically tunes them out.	Not at all	It should be calm and quiet, but, at least for me, not completely silent. It should be easy for you to use music or something to work. You should also feel comfortable when taking calls, that there is not going to be unexpected noise that the other person can hear	It should be quiet, but not fully quiet, that for me is a bit eerie. I sometimes enjoy just looking through the window while listening to music, so the fact that there is some activity outside is good.	It should be quiet and relaxing enough that you feel comfortable in what you are doing and you don't get distracted. I don't think it has to be 100% silent though, most times your brain filters the sound and you are not even aware of most.
110	The sounds I can hear in my house are usually fine, most of the time is people who I live with making noises, or in meetings. What bothers me is when a flatmate is singing out loud or in a meeting and speaking too loud. Other than that, my cat when she is hungry she starts meowing very loud too	Noises from the kitchen next to the living room affects the sound environment negatively Other than that, it is a fine place to relax. The sound coming from the garden does not interfere in this activity	Depending on the activity, if I'm doing yoga the sound of people walking by the living room can interfere, but if no one is around, the room is fine for it.	The sound of other flatmates in the house can be distracting	The noise of a quiet library	I like quiet places, where I can have control of the environment. But ideally nature sounds would be a plus	Again, nature sounds are always a positive feature for any activity
111	It's quiet which means i can concentrate but i'm used to a busier and nosier office environment usually so it's a little different.	It's quiet enough that i have no problem doing whatever i want.	Not applicable - i only do sporting activity outside.	There's no problem with the sound environment.	Not completely quiet - some background noise but nothing too intrusive.	I like to be able to hear some natural noises e.g. birds and not to hear other people e.g. neighbours for it to be relaxing.	Not applicable - i only do sporting activities outide.	It wouldn't be ideal to be hearing sounds from neighbours.
112	it contributes very positively as I work inside my room where I have a view of a lake and lots of nature. I have realized why working from home it's being delightful for me and its because I feel peace inside my room. I have a great view of nature and the sky and I can hear	It affects in a positive way as I can't really hear many things from the outside so it allows me to focus and relax. I have rarely being interrupted by a sound from outside.	The sound environment does not affect my sport activities at all. I can work out for an hour a day and its completely fine. All I hear outside is nature.	I feel with freedom a and not interrupted or feeling that I am disturbing anyone.	Nature sound, which I already have. Birds singing.	The environment should be calm outside, only hearing nature sounds.	the environment cant be urban or also nature surroundings	Any environment is good for sexual activities
113	Mostly just hear nature as have a lot of trees around sometimes can get annoying with the birds chirping. As some people are at home sometimes hear some construction work of digging and chain saw work and if kids are playing in the garden all in all can be irritating but it is not for too long. As we also had the festive period with most people being stuck indoor there were firework sounds at ran…	it is peaceful and keeps me motivated and feels like someone is next to me like in the office but can be a slight distraction to my work	it keeps me focused and relaxed after a long day working and get my mind of things easy to do than going into the office as can be tiring to exercise after going into work	does not apply	peaceful not too much bird chip noises and one car to be heard to go by and lots of greenery	classically songs are proven to help with concentration at work tv is ok as long as it is on mute and reading a good novel of any genera of intrest	quick 30 min workout using a few gym bits is more than enough	not applicable
114	I hear a lot of birds which has been positively affecting my work activity from home. However, my neighbour is currently recording an album in his backyard studio and that has been throwing me off a bit. It makes the other neighbour's dog park and can get quite chaotic!	I find the sounds of the urban environment to be distracting. However, I love people watching and seeing people take their pets for walks outside gives off a sense of 'normalcy'.	I am usually very engaged when doing any sort of sport activities at home so I don't pay much attention to the environment that I'm in. I usually have headphones on to take my mind off of the actual exercise. That being said, I definitely prefer running around in green space as opposed to along the pavement in my neighbourhood.		The ideal sound environment would be quiet and calming. I find the sounds of birds to be quite relaxing and it really helps me focus. I also think that seeing greenery instead of an urban environment is really calming.	Ideally I wouldn't hear any noise coming from my neighbours or along the streets. I would still have neighbours surrounding me but would have a view of nature and maybe the city in the skyline.	Sounds don't bother me too much when doing sport activities at home. However, I would love to have lots of space to be able to complete these activities and really concentrate on what I'm doing. A nice view would also make things a little easier!
115	it's been positive as my home environment has been quieter than than my office.	It's quiet enough to do so.	can play music around various rooms to make exercising easier	fine.	quiet as possible	quiet and accessible	good enough acoustics to play music	not creaky
116	Find hearing road noises relaxing, but neighbours are students who play music in the evenings and at night which makes it hard to relax and sleep to be ready for work the next day.	I wouldn't say that there are any positives, the music from neighbours negatively affects my experience because I am unable to relax and zone out to watch TV	Doesn't make a difference unless I am trying to do yoga, in which case I don't like hearing other noise made by people		I like having steady background noise - e.g. from cars or trains or birds or the wind. But there would be minimal noise from other people outside of your control - e.g. neighbours or people on the street talking/shouting, loud music from neighbours and passing cars. So it should be quiet but not silent	Silence - no other noise unless its a steady noise like road traffic	I wear headphones for sports so this doesn't matter unless it is something loud like beats from music when trying to do yoga
117	It is peaceful with bird calls & a nice breeze, this positively influences my working environment.	It is neutral as the sounds aren't distracting or oppressive	n/a	n/a	Mostly quiet with occasional environmental noise	Quiet, Empty	n/a	Naturistic sounds
118	Generally it is having little impact. I live in a quiet area and the noise rarely disturbs me. There is construction work nearby that is more of a problem in Summer when I have more windows and doors open. There is also a crow whose nest is right outside my window which is quite annoying	There is no impact at all	There is no impact at all	There is no impact at all	I would prefer a very quiet environment without any man-made sounds. A little ambient noise from nature is quite pleasant	As quiet as possible for reading. For music and tv there can be a little background noise	A little background noise is ok as I listen to music while working out	As quiet as possible
119	My environment is moderately quiet , so I think that's a positive effect on my work activities. Times were I can hear natural sounds such as birds singing , I can find it to be pleasant. once in a few weeks, a Gardner comes to trim the flowers, that is very noisy and I've to use noise cancelling headphones. That's a bit annoying but I totally understand its necessity.	My environment is moderately quiet , so when I'm relaxing I have music or a movie playing. That usually drowns out any sounds from my environment.	Not Applicable		It is should definitely be as quiet as possible. That way if you need a little background sound support , you can easily play music or listen to a podcast. Also I think neighbours should be a bit more conscious of the noise being produced in their homes.	I need the sound environment to be as quiet as possible. That way I wouldn't have to play my sound units at very high volumes. Also quiet enough for me to read peacefully.	Not Applicable
120	positive as there are bird sounds and the greenery is amazing outside	positive when reading but when watching tv I am next to the kitchen so can hear the dishes etc	no bad sounds as I am outside in the garden or gym with lovely bird sounds	positive no sound at all from outside	Complete silence. Lots of space and fresh air slight water outside	no noise from outside. just silence	slight noise as it gets me excited	slight outside noise but otherwise silent
121	I am not hearing any traffic as our flat is not on the main road, which is good! It is often quiet, except there is a construction work going on outside, which has not happened much. Overall, I would say, it has not been a problem, not something I had consciously thought about before I was asked this question.	I would say positively. I often listen to ambient or jazz music in the background. I ask my partner to use headphones if he is listening to a podcast, I do the same for him. He sometimes plays video games and uses headphones. When I read, I often prefer quiet.	I listen to loud music when I exercise or ambient music during yoga. The music I choose affects me positively; gets me in the mood and motivates me.	We don't listen to music when we are having sex. Our bedroom is usually quiet, sometimes we can hear the neighbours upstairs but that doesn't kill the mood or anything.	It would have been ideal if I didn't hear my partner and his work colleagues talking from the study room whilst i am in the living room or bedroom. I can sit in the conservatory but it is currently colder. It should be quiet, minimum noise from outside and neighbours.	I think I have my ideal house at the moment. I have already described how things are in my current environment, which has been working well for me.	Same, i have the ideal situation. We were adamant not to move into a flat which was on the main road.
122	It doesn't really bother me, I live in London so I am used to the noise and block it out	I wouldn't say I have any issues with the sound like I said I have learnt to block it out because I live in London	I don't do sport	There is no effect	Some background noise and either TV or music	Comfortable, relaxing and quiet	I don't do sport	I would prefer not to comment
123	From a positive point of view the sound environment is okay and if the house wasn't built so well, could be a lot worse. However there are a lot of distracting noises persistently - ambulances, traffic, toilet flushing, people, neighbours.	As I'm spending more time at home, I'm doing this more. I'm watching a lot more and have screen time as well as listening to more music. I'm also reading a little more but I should be doing this instead of watching so many screens. Noises aren't really interrupting these activities except loud traffic or when my partner is cooking.	Sound is not really a factor here as I exercise outside. So sound isn't intrusive. That's it.	This is not affected and I think it's inappropriate to ask really.	The sound should not be complete silence - that would be creepy. But a low level buzz of noise is fine. Anything louder is too intrusive and distracting	The sound should be comfortable and not too quiet. Silence is too eerie but tons of noise is uncomfortable. There should be a low level buzziness to the sound.	I guess quiet to allow you to hear/think about your activity? I always exercise outside so I don't know. Outside is much better for you.	I don't want to answer this.
124	Hearing noises from outside the house takes me out of the zone when I'm working on a project that requires concentration. In the office I don't have that problem, although I hear all the workers speaking Being able to stick my headphones in and concentrate is a real positive because it allows me to focus.	I can hear cars outside fairly often which can bother me, but as I use headphones it isn't too much of an issue. I hear only a few voices outside so that is a positive. I used to live on a busy London street and would hear people outside constantly.	Positively speaking there isn't too much noise, but it wouldn't affect me so much anyway because I'm in the zone and always have my headphones in. Services such as the bin men only come in the morning and I never exercise at that time.	At the moment I'm single so I can't comment!	I would like to be able to hear birds outside, natural running water etc, but unfortunately I don't live in the countryside. I may consider buying better headphones with noise cancelling. The perfect environment is quiet, with the opportunity to put my classical music on.	I would like to hear natural sounds such as birds, animals and natural running water. I wouldn't hear any outside voices or cars running. Also, I wouldn't hear annoying dogs barking!	Although it isn't much of an issue since I don't need absolute silence, I would say it would be good if there were no outside noise sources. I would have my headphones in with positive music playing.	Again, I have no partner at the moment. But I don't think it would bother me if there was sounds.
125	the sound environment isnt that bad in my room, any time i have a meeting i close all my windows so noise will interrupt my meeting	well i use headphones to do all of these things so the sound is already blocked off, however if i weren't using headphones, it will be very similar as there isn't much sound that will interrupt with what I'm doing, occasionally the neighbours can get loud but a very rare thing	i do my activities in the garden and there is a lot of noise, i can hear the train, neighbours, pets, and even the birds singing. I wouldn't say these are a negative aspects instead a positive because if there was no sound it will just feel lonely and creepy		it should be quiet, but of course you cant control the sound environment outside so that will be out of your element, however in my opinion i think you should be in a quiet area where there are limited distractions.	minimal sound such as hearing cars go past and birds singing. noises like hearing the neighbours or building work can be annoying when doing these activates	it depends where you do it, for example with me i do it in the garden and i don't mind all the noise because it makes me feel alive
126	I live next to a very busy road and the noise of sirens, trucks and people outside affects my meetings. I constantly have to mute myself so the noise doesn't affect others. when I work by myself I need to turn the. music up in my headphones so that I can focus on that rather than the noise coming from the outside.	very rarely I get to hear the noises on the street. I tent to turn the volume up on the TV so that I don't get distracted b the noise from outside. Sometimes you hear sirens and the buzz of people in the streets	sometimes you hear the sirens but I just turn up the volume on the speakers so I can concentrate		More like nature kind of sounds or suburban noises rather than the full-on city centre noises I currently get	suburban noises like kids playing in the background or birds would be ideal, a bit of quiet.	Any sound environment is good, I don't mind exercising next to a loud road. Perhaps a quieter place will be better so that I don't have to hear to music out loud and disturb my neighbours
127	Some background noise but it feels quiet and calm so affects my work positively. Plenty of light so the screen does not hurt my eyes	Lots of positive bird sounds from outside	N/A wear headphones	Sometimes distracting noise from others in the house	Ambient background noise but nothing too loud	No intrusive background noise	Silent, or music (use headphones)
128	The sound environment doesn't actually affect me much since I moved to my room, I'm pretty neutral about it except for times when my fire alarm goes off during meetings and I've forgotten about it. I was initially working in the living room-kitchen before Covid but had to move my desk to my room because my sis started working from home and prefers to have the tv on sometimes (as background noice …	It doesn't affect me negatively or positively, again pretty neutral. There are sounds but tbh I barely pay attention to them. What's more annoying is the food smells from other flats when the windows are open. Actually occasionally some of the neighbours kids make noise in the hallways but I barely hear them when the tv is on.	I rarely do sport actives at home but on the odd occasion I do, I'm usually watching a YouTube video so I'm not bothered by any sounds because I'm usually paying attention to the video. I think the season also affects the sound environment because in the summer the windows are open more and there are people making noise at odd hours after they've been drinking - that's annoying, when you're tryin…	Not applicable, we are on lockdown and households can't mix, plus I'm single and can't comment on this.	Depends on the type of work I'm doing; sometimes I prefer quiet to think and other times I don't mind a bit of music (or sounds) in the background. My current environment suits me fine most of the time, as I can control the sound depending on the situation e.g. closing the windows to limit outside sound, muting my self when not speaking, and using headphones etc. Plus we are all in this together,…	I like my tv and music loud so pretty much other sounds don't brother me. I can't really hear anything when the tv is on. Again neutral on this as I can control my sound environment to suit my needs.	I rarely do sports at home. When I do I'm happy with some sounds like music or YouTube in the background- it can be motivating. Ideally not quiet.	Please see previous comment on this. Ideally it depends on the situation right?
129	The sound environment is ok as long as me and my partner are in different rooms. I sometimes hear the neighbours kids but only if my space is super quiet. I tend to put on music to drown it out if it bothers me	no real impact. It is a quiet place to watch tv and read etc. No real issues with extra noises. Sometimes can hear the neighbours tv/kids	I feel more of a need to be quiet myself so as to not annoy my neighbours. Sounds do not effect me as such when doing exercise	As above	would prefer more of a noise atmosphere, urban noises, less echoey	quiet but with background noise of your choosing. Block out outside noise like neighbours. Kids screaming particularly annoying.	loud noises that you have chosen to put on - tv. music etc. Don't really feel impacted in this space. Environment is good.	Quiet environment. Very distracting to hear neighbour noises. Fine to have music of my choice etc on
130	It can be a challenge sometimes during highly important meetings if it is loud outside. We have a bus stop right opposite our flat and if the bus stops for a long time it can be fairly annoying and I have to switch to headphones completely. i have as a result recently invested in professional headphones to help. It can also be challenging for other family members trying to use the facilities arou…	Sometimes while watching TV I might be annoyed by the sounds from the outside but they do not bother me too much as I do not regularly require to pay too much attention to TV.	The sounds do not bother me when I am working out. I probably create more noise for others while working out.	Again not too bothered by other sounds as I try to shut doors and windows.	I should be ablet to control it better especially the external sounds. There should be better acoustic control to absorb the noise from the bus stop and the traffic outside the flat. I cannot usually open windows during meetings even if the weather is very hot due to the noise from outside. If working from home is to become a regular aspect then better planning around controlling external sounds …	It should just be the sound of what I am doing and not much else apart from anything else that someone might be doing inside the apartment.	As mentioned previously, I am not too bothered about this one.	It should be fairly quiet again ideally with me able to control the noise and ambiance around.
131	Negatively because i need to focus on my work and it's difficult to find windows of time where it's calm enough to do a good work	When trying to relax it's usually easier to increase the volume on the tv or radio so i can manage the noise on the background. As I usually watch tv or listen music on demand, I can stop what I'm doing if there's much noise, take a little break and continue when the noise has stopped.	I don't do sport activities at home	Usually my sexual activities are at night when there's no much noise except maybe the boiler or the dishwasher but they don't distract us from our business	I'd like more nature sounds like birds and maybe some water running from a river. Within a proper home-office space, I could control my interactions with my family and focus on my work when i have to. Finally, some instrumental music on the background always help me to concentrate.	Again, some nature sounds. No construction sites or hospitals nearby, because we're in the proximity of a hospital now and we hear a lot of ambulance sirens.	I don't do sport activities at home	Again, because it's at night, maybe less noise from emergency services
132	Positive - nature sounds, negative - airplanes, trains	Only hearing neighbours through shared wall. Otherwise, listening to own music whilst cooking. Dog barking at animal intruders in the garden. Negative - nothing really.	Negative - aware of sirens/doorbells. Positive - like to be aware of other people. Aware of boiler and heating noises - comforting.		Quiet natural noises. Not to hear other people in the street or neighbours playing in the garden. There should be a subtle undercurrent of nature.	Should be able to hear natural sounds and your own building sounds. Not to hear people in the street, vans unloading etc. Prefer muffled sounds to loud phone ringing outside etc in street.	It doesn't really matter - taken up in sport. Aware of intrusions though - a negative - vans unloading, sirens etc. Can't really hear natural sounds if I'm doing exercise.
133	Overall I would say the sound environment is positively impacting my working activity from home. There is a considerable amount of traffic noise in my location, however this is steady and I am so used to it that it very rarely disrupts my work. It would need to be someone blaring music from a car, or a siren from an emergency vehicle stuck in traffic on my road, for me to pay real attention to it…	The kitchen is at the back of the house (whereas my bedroom where I do the majority of my work is at the front) so there is far less traffic noise and noise from people in the street. It is a good space to relax in which allows me to focus on the sound of my choice (watching a video on my laptop, listening to music etc) or read. The main disruptions are the sound of the washing machine or the noi…	I am able able to work out well in my kitchen (as the gym is closed due to the pandemic) as I can play music aloud from my laptop and this creates the perfect environment to exercise in. This sound dominates and there are no other distractions from conflicting sounds.	Does not take place in the kitchen - I do not live with my partner and this is a shared household with my immediate family (one parent, one sibling). However, I will say that sound from family members (distant conversation, footsteps) is hugely off-putting and so sexual activities in my current home is not preferrable and I prefer my partner's household for more privacy. Sound plays a large part …	My ideal sound environment would probably still have steady traffic noise, as I find this less distracting than sudden street noises. Quiet also allows me to work well, as does music or other audio of my choosing. I would pefer no interruptions in terms of speech from others in my home or TV noise from my neighbour, in order to work optimally. Heating system noises do not affect me and nor does f…	Quiet/silence or steady ambient noise for reading or TV and the ability for music to be the dominant sound without conflicts from other sounds. Non-exisistant or limited overheard conversation is ideal for me as I can concentrate best this way. No competing sound from the washing machine (very loud).	Music of my choice played loudly via headphones or aloud from my laptop. No competing sounds from the washing machine, construction outside etc. No interruptions with speech from other household members.	No sound (presence of others) from neighbouring rooms/properties. No TV/conversation/noise from neighbours. Music played aloud in room for further privacy.
134	There is a few construction projects near us so in the summer with windows open it was very loud. The bedroom is more peaceful than the living room though. Sometimes neighbours can be playing music throughout the day which is distracting.	our windows are pretty effective when closed and if something is extreme then I just put noise cancelling headphones on.	We play music pretty loud when weight lifting so it doesn't matter	never noticed ... been too busy I guess	view of a garden and just natural sounds. More calming effect overall.	no other additional sounds, just pure zen	soundproof room to be considerate with how loud we are	Ideally no external sounds as that could be a distraction
135	It's. peaceful place with waterview, generally helps me calm down.	Sometimes it does bother me, but it doesn't impacts me negatively.	It helps. I see people running outside the balcony and that motivates me.	No negative impact.	I'd prefer peaceful environment. If not, maybe a little noise just to make you feel you have people living around you, and birds singing.	Birds chirping Sound of waves	People working outside, running	Just nice comfortable
136	Positively when it is just background noise like animals or background traffic because it makes me feel less isolated but negatively when I can hear someone else's music (particularly when it isn't to my taste) when I'm trying to concentrate, others having a conversation or children being unnecessarily loud.	Positively: can hear lots of nature sounds which is relaxing. Negatively: can hear noisy neighbours children and music through the wall but this can be drowned out with our TV. It is particularly unrelating to hear the neighbours having an argument as their child has special needs and their home life can be tempestuous.	N/A I exercise outside of the home.		The location needs to be near to stimulating country walks/waterside walks to rebalance and destress as walking in an urban environment isn't much fun and provides stress re Covid. Background noises like nature and general indistinct chatter, to be assured you are not isolated, is good but not distinct chatter. A room which is completely silent for concentration would be best to balance it all ou…	My current sound environment as described above it perfect. With the exception of the neighbours through the wall. Our old neighbours were quiet as mice and with them next-door the set up was completely perfect.	n/a exercise at home
137	Works positively as my window looks out to a ground floor garden and trees. There are usually birds singing. It is not facing the main road so I do not hear traffic.	It's positive as it remain quiet from human sounds. This includes traffic particularly. I can concentrate to read or focus on a film without major distractions.	It helps do some home fitness such as yoga and stretching. It remains a clam environment to do these practices and focus on the mind/body. My space is not big enough to do any more sport activities.	There is a little noise distraction and privacy which is good.	Quiet from other sounds made by people. Using control sounds such as music that works for you at your levels. No noises from road traffic is ideal but not always possible.	No distractions from noisy traffic or construction vehicles.Reading ideally need silence with some background noise from nature. Birds singing and seeing trees is relaxing from the window.	Quiet for stretching and yoga helps you intensively focus on these activities. I feel that I concentrate more in this setting. I need an an adequate floor space to do this, which is quite small.	Again, a calm and quiet environment helps to relax and not stress.
138	the sound environment doesn't effect my working activity, its always very quiet as I am by woodland and not main roads	Its very quiet where I live so it doesnt effect it - our living room backs onto bedrooms so we dont hear others tv's etc	It doesnt effect it because i usually listen to music when I work out so that is all i hear	it doesn't effect it	I like to hear chatter around me from office people, music on in the background and a generally buzzy environment	i like it to be quiet so I can hear the TV/Music. When I am reading I don't mind if it is loud because I can block it out	I would rather it be louder when I am working out so I am not self conscious about people hearing me	n/a
139	negative. I live on a first floor flat next to a busy road, so we have constant traffic noise, including the use of horns and drivers shouting at each other. We also have the occasional siren from police/ambulances. While I have been able to tune this out to a certain extent, i cannot completely ignore it, and it is a distraction	It is much quieter than the living room-kitchen so it is much better. However, i can still hear occasional traffic sirens and horns as vehicles go passed. Un	Does not impact my sport activities as i usually play music or a video while i am working out	it is quiet, however i can sometime hear people in the courtyard outside which can be distracting	A house in the country, where you cannot hear the sound of traffic, or neighbours. I would be able to hear the wind gently blow by, as well as sounds of nature - chirping birds, cows etc	quiet is always welcome. However some background noise is acceptable - things like animal noises, wind. It doesn't matter too much when watching tv or listening to music as the sounds of this will often cover up any other sound.	This does not matter too much as sound often does not distract me. in addition, i often play music of watch a video while working out, which covers most sounds. As long as any background sound is not too loud, it is tolerable	The quieter the better really. Any sounds, even that of night time wildlife can be intrusive
140	Mostly peaceful and easy to focus. The most annoying aspect is when my pet gets needy and barks or whines, or when a postman comes to the door and he goes crazy. I hear a train every hour or so, but I find the sound relaxing.	Mostly positive. I think lack of sound-based privacy is perhaps the only real negative along with a noisy dog and housemates/family members. I would also prefer higher quality headphones that the ones I currently have. Generally speaking, I am fortunate to have a relative quiet leisure environment at home.	I do not perform sport activities in the home. I go running locally and listen to language podcasts or just my thoughts. I seldom play VR at home, which may involve sporting games/activities. Effecitvely, sound and sports do not cross paths in my household.	N/A	I think hearing either some nature or repetitive sounds that have a calm, reliable pattern and lower frequency and nice. They sort of cause the other sounds to blend in with it. For example: I have a small electric fan that I keep on all the time for exactly this purpose and no other. Sometimes otherwise when it's too quiet I get anxious.	ideally completely quiet when reading or watching TV. Otherwise I tend to drift off and miss out on some of the content. Music can tolerate a little background noise, but I seldom listen to music during work OR leisure.	I do not do sports within my household. In my local environment where I go running, I don't really notice the noise. I'm quite comfortable with my thoughts when I go running, and those times when I run with headphones on, I just crank up the volume to as high as it needs to be for a passive language-learning hobby of mine.	N/A
141	Living in a household with other family members - lots of background noises that affect my work in a negative way	Traffic noise and construction noises can sometimes be disruptive whilst watching TV and leisurely activities however this is not usually that loud or disruptive. This affects my leisure activities at home in a negative way.	The sound environment whilst doing sport is usually nature sounds which affects my activities in a positive way.		There should be minimal noises so that it is easier to focus. A little noise from colleagues and family members is not detrimental to my focus however when there is very loud or constant noise this can affect my focus in a negative way. Working in an urban environment does not affect my focus.	The sound environment should not be too loud or disruptive so that it is easier to enjoy leisure activities. Natural noises from nature or from neighbours does not affect my relaxation. Traffic noises and construction noises affects my relaxation in a negative way.	Most noises during sport activities is fine and nature noises can impact my sport activities in a positive way.
142	Generally it's very quiet where I live / work so the sound environment doesn't affect me too much. The main time I am affected by it is because of my partner listening or watching something so we have to be mindful of each other as that can cause a negative impact. A positive impact is hearing the birds in the morning.	The sound environment positively affects my leisure activities, it's very quiet where I live and I can enjoy watching the TV or listening to music or read without trouble. I don't hear any intrusive noises and never feel annoyed by noises that are made in or outside the house. The only time there is a mild negative affect is when the tap is running or the kettle is boiling the TV sometimes needs …	I use headphones when I workout so as not to disturb my neighbours as I like to have my music on loud - So the sound environment is one I create and it encourages me to workout and try harder.	The sound environment has no bearing over sexual activities in my home. It's not something I've ever really thought about and feel very neutral to the sound environment but I guess you could say it's positive as again it's very quiet so there are no disturbances e.g. hearing kids shouting or neighbours talking which could be off-putting / ruin the moment.	I believe that there should be some gentle noise, e.g. music and or some background noise so the place doesn't feel totally empty but it also needs to be quiet enough to allow my brain to concentrate on what I'm doing and not distract or disrupt me. I'm glad there are no loud cars / bikes or traffic or ongoing construction as that would be difficult to manage.	It should be quiet enough that you don't have to have the TV or music at a excessively high level and it should be quiet enough that you can concentrate on reading. It is nice to hear natural sounds such as birds or water when reading as that can be very relaxing.	I don't have any strong opinions on how the sound environment should be for sport activities as I would alway choose to use my headphones when working out so would be creating my own sound environment rather than relying on the natural environment.	It should be quiet although not so quiet that there is concern that neighbours and or other people within the house may hear you and your partner. You also don't want to hear children screaming or crying or adult arguing or neighbours general chit chat etc. You should be able to focus and not be distracted by external noises e.g. construction or building work.
143	In general, the noise level of acceptable. However, there are instances where the noise does make it difficult to concentrate. This is particularly when I am conducting interviews and focus groups where I need to externally record. Outside noises such as gardening are frequently disruptive and my flatmates often make noise through cooking, their own meetings, and general talking in the background.	The sound quality is positive for relaxing at home. Most of the time i'm relaxing with my fellow flatmates so it's not an issue. However, there are times when late night cooking or loud discussions do disrupt my relaxation. This is usually late at night when i'm trying to sleep due to different sleeping patterns.	There are no negative impacts of noise quality at home. When doing my workouts, I put my own music on and am not disrupted by any other external sounds.	N/A	I shouldn't be hearing externally noises such as gardening work, or postmen, and work vans. I would also prefer not to live with people having loud conversations. As my room is directly opposite the kitchen, this is often an issue and so I would much prefer to have my own office space.	For relaxing at home it's ideal to have not significant background noise. However, I am happy to have some noise to know that i'm not necessarily alone in the flat. For relaxing I think it's really important to not have noises from gardening and building and traffic.	Noise doesn't impact me during sport. I don't think that even building work would concern me as i'm not concentrating hard during workouts.	N/A
144	I live in a pretty secluded part of Dagenham East, surrounded by vegetation. So chirping birds and the occasional sounds of cars are all I hear. I must say it doesn't affect me negatively though.	My sound environment doesn't impact these activities at all.	Not at all	No way hahaha	I can't complain about my sound environment as it just perfect for my type of personality(introvert)	Cool and calm with a lot of greenery around. I tend to thrive in these kinds of environment.	Apart from my daily HIIT exercise, I hardly perform any sporting activity.	That is probably the most perfect aspect of my life right now (**chuckles**)
145	Doesn't really affect as noise-isolating headphones worn most of the time	Doesn't really affect, well isolated with headphones	Again, headphones worn so fine	Not much heard through windows, etc so fine	Manly silent but some background noise is fine	Mainly quiet, with little to no background noise preferred	Little background noise ok, but otherwise should be quiet	Little background noise ok, but otherwise should be quiet
146	right now, it's positive as it's quite quiet and allows for concentration. The street I live on is a no-through, so I hardly ever have traffic noise on the street, and I can usually only hear bird song, my cat miaowing, my heating and footsteps from my neighbours upstairs.	it's usually quiet enough that I don't have to turn TV or music up loudly so I can hear, and can relax uninterrupted.	Again, this isn't an issue - I have a large walk-in wardrobe which is below ground which is quiet and cool to exercise in.	I don't usually find that sound is an issue or a hurdle for this.	as quiet as possible, with some background noise of nature etc	as quiet as possible	as quiet as possible	as quiet as possible
147	I don't hear much at the moment, however noise from neighbours was worse in summer when we had the windows open all the time and kids were often playing outside.	I have no problem with noise at home.	I have no problem with noise at home.	I have no problem with noise at home.	Noise from outside or from neighbours should not be heard enough to affect my work.	Should not be able to hear neighbours or traffic inside when the doors and windows are closed.	Should not be able to hear neighbours or traffic inside when the doors and windows are closed.	Should not be able to hear neighbours or traffic inside when the doors and windows are closed.
148	I love my home working environment as I live alone and work in a large open plan living room using my dining room table as a desk which works well. It's a bit noisy outside but I like feeling connected to the outside world even if it's just hearing the traffic!	I like hearing outside noises to keep me feeling connected.	Noise doesn't bother me as I just focus on the workout video I am doing etc.		I quite like hearing traffic noise as it makes me still feel connected to my surroundings when I can't go out much. Ideally it should be a quiet environment at home but I think predominantly this should refer to inside the home I.e. no other people here which I'm lucky that I have that luxury as I live alone.	Some background noise is fine, I'd rather that than feeling secluded in silence from outside.	Sound doesn't bother me as I'll just focus on whatever I'm doing regardless of outside noise.
149	Building work is particularly loud, as there is a nearly construction project and we have thin single glazed windows which is terrible when trying to speak and listen on calls, and carry out individual work. This is extremely stressful when you're on an important call as you cant get away from the noise On a positive note, our road has recently become a low-traffic neighbourhood so reduced traffi…	Positive as most leisure time is in the evenings so construction and gardening work has stopped so isnt intrusive. The annoying part is hearing neighbours TVs and them arguing or interacting with eachother. Also can hear people entering building which makes it awkward as you have to make sure your conversations arent being heard	Doenst affect it positively or negatively. When exercising at home I know I just have to get on with it and am focused on the exercise.	Negative as when people are entering the building, we are in room next to the door so you have to stop or make sure you're not too loud. Also as you can hear neighbours noises, makes you conscious of other people hearing you	No noise should be too loud. Nice to hear occasional car going past but not traffic jams, horns and sirens, etc. Nice to hear wildlife like birds, but hate hearing other people shouting in the streets. All of the noises that are too loud distract you when working and dont allow me to think clearly. Also anything too loud makes calls impossible	Would ideally not hear any neighbours talking, entering the building or watching TV. As long as I can hear my music and watch TV, that would be fine. Music and gaming I usually have headphones on anyway which blocks out the outside sound environment so again, just not too loud. No sirens, traffic horns, and construction.	Doesnt really matter, as when doing sport at home I'm just focused on doing the exercises so I'm unlikely to be distracted	Comfortable knowing that you cant hear anyone, and they cant hear you. This allows you to properly relax during these activities
150	It works well for me.	It does not affect me.	not applicable	not applicable	Quiet, with background music..	quiet	indifferent	not applicable
151	it makes no difference to me as i'm lucky working from a quite home	sometimes there are sirens. however, this doesn't affect me relaxing. I can still relax dong my favourite activities.	i rarely do any sport activities at home. When i do, i have music on. This way, the other sounds are kind of blocked.		to be able to see vegetation or listen to birds singing	my ideal setting would be in the countryside. To have access to vegetation and to listen to the birds. that would made a difference to me.	ideally, i would not like to do sport activities at home. i prefer to be outdoors for this. Hence i dont have a particular sound environment in mind.
152	the place is relatively quiet so traffic noise is not really a problem; however, the flat being small it is difficult to isolate from noise of other people living here.	it is quiet enough for relaxing activities to happen so outside noises are not intrusive	I don't practice sport at home, but I don't think acoustic environment would interfere	It is not affecting it positively nor negatively	It should not include music and conversations as those are noticeable and distracting. A moderate presence of natural sounds would be beneficial. In my view, distant sound of traffic or similar would also be OK, as it could improve concentrations with its steadiness.	Silence around would be better so one can focus on the sounds that are of interest	Some sounds from other people training would probably be motivating me to do the same.	Total silence would probably not be desirable. Hearing some sounds from neighbors would probably be fine as it would give the feeling of privacy in such a way that people are not paying attention to me.
153	Generally there is very little noise however my neighbour can play very load music and it can be embarassing if it can be heard during the meeting.	The sound environment does not really impact my leisure activities. During TV and listening to music the sound is external and usually louder than the sound environment. However the neighbours loud music can sometimes have an impact.	If I am working out at home I usually play music out loud. Any external sound environment rarely has an impact during my sport activities. Sometimes the neighbours loud music has an impact.		Very little external noise however I may play music quietly during times that I am not in a meeting.	As quite as possible. Allowing time to switch off and not get annoyed from loud external noise. However there will be noise from myself from watching tv and listening to music.	As quite as possible. However will have a less an impact if there is external noise. I may play music externally here.
154	it depends on the season. In summer windows are open so likely to have more building works noise to disturb me when i try to concentrate so i have to close the window. In winter, windows closed and less building work so it's easier Also having my daughter in home cause some disturbance.	it does not affect me as the different sound are short(ambulance passing) Sometimes i can hear the neighbour's music but it's never too long. Sometimes i can hear the neighbour's kids crying but again it's never too long.	It does not affect me at all as I don't practise sport at home. If i want to do it i listen some music with headphones. Also i might put the TV on .	It does not affect me at all. Sometimes we hear the neighbour during their activities and it makes us laugh.	it should be 100% quiet. I'm used to hearing natural sounds such as home services or birds so any other noises will disturb me. the only noise i could accept is if I put some music to do some boring work.	sometimes I increase the volume as i can here the neighbours or the birds outside. it should be on the volume I want and to be forced to increase it.	i would like to listen music via the speaker with the volume i want. I don't want to hear my neighbout or birds outside. I don't want to hear people working outside.	It should be calm so you can focus on the breath of your partner. The only sound i want to hear is her joy.
155	I like the natural sounds as this puts me at ease but the sound from other humans such as neighbours can be very distracting. When I hear sounds from the neighbours I always wonder what is going on. Also these sounds can not be controlled by me which is annoying.	When I am watching TV and listening to music it is easy for me to ignore these noises as the sound of them drown the noises out. When reading however the noise of pets, neighbours etc can be very distracting and put me off. Overall I can manage the noises quite well in these situations.	I do not participate in sports activity at home so do not have a comment for this.		The sound environment at home is best when I can control as much of it as possible. I like to hear natural sounds from birds and other animals but I do not really like sounds from the neighbours and buildings so would like to minimise these as much as possible. I would also like to minimise traffic noises.	I do not mind what the sound environment is like when I am watching TV or listening to music as I can simply turn up the volume. When reading I would prefer for the sound around me to be as minimal as possible as I do find it difficult to concentrate when reading. I especially do not like human/pet sounds when reading.	I do not participate in sports activity at home so do not have a comment for this.
156	Not much affecting, when I work mostly focused on the thing that I am doing so I ignore all other things. but I heard unusual noises I got distracted.	when I watch TV I don't bother about any disturbance because sometimes I am doing some other while listening to music and watching TV.	Early morning I usually do sports activities at home, at that time all are sleeping and there are fewer vehicles on the road so I don't get distracted.	does not matter for me any sounds during this activity.	having a proper desk in a room where I can get focus and think innovative.	sleeping, doing artwork, and playing board games, I like the environment which makes me motivated and feel happy.	I like to do these activities on the roof where I can get fresh air.	no
157	Its not too bad to be honest and I think it could be a lot worse. The exterior noise doesn't really affect me in my room and sometimes I feel like I need noise to concentrate - so I put on specific types of music to help me focus.	Its absolutely fine, I like where I live and the sounds of the street are comforting to me when I relax, I feel at home.	I work out at home and usually to music. My room is perfectly fine for this although I would prefer to be in a gym. This is less to do with the sound and more to do with needing a degree of separation which aids discipline.	I will happily have sex anywhere and I'm not sure sound plays a part in that! Sex within my room is great, sometimes with music on, sometimes not, I think I'm more involved in the physicality than anything else.	Quiet but not silent - I will open a window partly for fresh air but also to feel that there is some kind of human existence out there, it creates a feeling of being uninterrupted but also not alone. I like to hear the sound of the occasional car go past, or somebody speaking in a foreign language or the birds. I do also however like to play music to help me focus, not too loud and not too quiet …	It should be controllable by you but if not, then at least the outside sounds should be unobtrusive. I would hate to live next to a busy road or underneath a flight path or next to a train track but I don't. The worst I get is the sound of urban foxes rutting at night time!	I think space more than sound is probably more important to me with this one but in terms of sound I like to play music to cut out anything else and help me focus and keep rhythm.	You shouldn't have to be interrupted by the sounds of others whilst having sex at home; being able to hear other peoples conversations or them outside your door would be a little offputting I think.
158	Environmental sound is currently not much in my area. i live a bit far from the main road. Also, I'm not that much affected at home because my wife did not work at home and my daughter is a growing-up girl who understand that I'm working, though I can not rule out some noise from her side sometime.	I'm less affected by sound environment in my home at my leisure time. The only sound that can affect me will be the sound I create by myself. Every other sounds are moderate.	I'm less affected by sound environment in my home at my sport time. The only sound that can affect me will be the sound I create by myself. Every other sounds are moderate.	I'm less affected by sound environment in my home at sexual time. The only sound that can affect me will be the sound I create by myself. Every other sounds are moderate.	comfortable sound environment orchestrated by absence of vehicle movement which I'm currently enjoying. Quietness at home especially when the spouse is not working at home and a less disturbance from the neighbours.	When there's no distraction and or disturbance by any sound. Even if there is a sound, it shouldn't be the type that take my focus away from what I'm intend to do	When there's no distraction and or disturbance by any sound. Even if there is a sound, it shouldn't be the type that take my focus away from what I'm intend to do	When there's no distraction and or disturbance by any sound. Even if there is a sound, it shouldn't be the type that take my focus away from what I'm intend to do
159	I leave close to a school sport pitch. Before lockdown, when the school was open, I would hear the kids playing rugby and shouting a lot. That was the only source of disturbance. But now it's fairly quiet and I can only hear birds. The room where I work is extremely quiet too.	There is no much noise around and in my house so the few sounds are bearable if not pleasant. Sometime I can hear the garbage track loading the waste but it only happens once a weak and it's for a brief moment. Mostly, the sounds are OK.	I can hear a lot of natural sounds from where I train. It's a loft extension so I hear birds and when it rains the sound is amplified. I do lot of yoga so the sounds are perfect. But if my partner is on the phone then I get distracted from my practice.	Sometimes it's so silent around which makes me conscious that the neighbours can hear.	Natural sounds from the environment. Some human chats but not too long nor too loud. All sounds should be brief and inconsistent. No repetitive harsh sounds (e.g alarm going off).	Perfectly silent. Especially no people chatting. I can't watch a program and focus if someone is talking, even if they are in another room.	It's not very important because I train with loud music. I like energetic songs during cardio training. But for yoga I like natural sounds from outside which I get a lot.
160	the noise is positively affecting my work. my studio is at the back of the house facing the garden. I hear little human noise when the window is closed. when the window is open i get a moderate amount of natural noise. The boiler and toilet noises are very low in the house.	the noise levels are very low and dont interrupt my leisure. In fact it makes it better . Our main window faces east and the sunset in the summer shines directly in making the room light and airy.	I workout in the conservatory. The view into the garden makes it wonderful. I love the fact it is quiet and means I can have music on loud.	I dont have sex any more.	i would like natural noise, birds, wind , rain etc available. this required opening a window which in terms in winter is not a good idea for heating. I like to have a talk radio show on in the background to hear other human communication. The room required plenty of natural like.	quiet without loud mechanical noises , or from neighbours. i should be able to control what noise i encounter inside my house or from outside by opening/closing window.s During the summer all windows are open, the surrounding area is very quiet.	i like music to workout to . this is important to take my mind of the effort. the area is bright and airy and free flowing from fresh air.	i dont have sex
161	It is usually adequate but there are times where it is a bit hard to concentrate. When the childen come home from school it gets noisier. When my wife and child are in together I hear them and want to see them	When the TV is on, or I am concentrating on a book, etc the outside sound environment is unintrusive. We are very lucky with having quiet neightbours to allow us to concentrate on these things. Internally, we have a good sound system so TV and film is adequately noisy.	Usually I have got my personal music or a podcast playing through speakers when i am lifting weights in the house. I dont want it to be too quiet as this isnt conducive to working out. No external sounds would be a problem	The noise levels are fine, we are never interrupted	Ideally, the area would be free from major outside noise (cars, children shouting etc) but still have a little bit of noise in the background - maybe a road a little bit away. I would like wireless speakers playing an option of my playlist or noise from a TV channel that I want. Within the house, no internal sounds is preferable.	Much like it currently is, not too much intrusion but not eerily quiet. For things like TV, music or reading it doesnt have to be deathly silence as a little bit of background noise is drowned out. I wouldnt like loud neighbours or heavy traffic	Again, I dont think any outside noise would be much of an issue for working out indoors. Noise is usually good for this and helps feeling more energised. Personally I tend to have music on quite loudly	Not too much noise preferably
162	One of my cats is quite old (21 years) and has become quite voluble and demanding. This can be immensely distracting. Also, my partner can be quite demanding, and likes to play very loud music sometimes. There is sometimes work being done in the house, like hoovering, carpentry etc. My studio is often a pleasant and quiet place to work, and it has a pretty nice view and is well ventilated. It is …	The living room is at ground level next to a parking lot, a road and a pub. I often hear groups of people conversing or sometimes arguing, cars and other vehicles passing or parking. The worst are car noise alarms that can go on for a considerable time and are repeatedly triggered.	Currently I don't exercise at home.	I'm afraid that there is not much of this going on at the moment.	Ideally there would be no distracting noise, and I would have peace and solitude during work hours, or at least until I had finished the work for that day. I'd like to avoid too much conversation, loud music, or noises from hoovering, carpentry etc. This is not a problem I have, but I imagine noises from traffic and roadworks would be very distracting too.	Ideally I wouldn't hear any street noise or be aware of others outside or nearby. Also, noisy car alarms are a huge nuisance in residential areas. Sometimes, I feel a requirement to make conversation when all I want to do is relax and immerse myself in a TV programme or a book.	I don't really exercise at home. I have a treadmill but rarely use it. A dedicated room for exercise might encourage me but there isn't really any space.	There's not much of this going on currently.
163	negatively impacting as there is construction and building work right outside my windows and screaming neighbour. As a result I am distracted, less productive, irritable and my mood lowered.	negatively as it interrupts my relaxing. It annoys me. This affects my mood as it interferes with my down time.	It is not as negative. I can drown out the negative noise. It usually motivates me more so I can't hear the noise.	It does not effect it as much. Usually due to the time we have sex, it is quieter so less or no noise from neighbours and outside.	quiet, hearing nature and the occasional person	quiet. only nature sounds. non intrusive into my home.	quiet. some noise from neighbours but respectful. not interfering in my activity.	quiet. does not intrude on the atmosphere.
164	I find noise from outside can be very distracting. I find talking less so because I used to work in a busy office. Using headphones enables me to create a better-focused environment for myself	Watching TV can be disrupted by industrial sounds and sirens from outside. Living by a canal means that often people on bikes or exercising play very loud music which can sometimes overpower what I am listening to and disturb me. On the positive side, my neighbours are very quiet which means I don't have distractions coming from them.	It makes little difference as I wear noise-cancelling headphones when doing my workouts. This means I can hear the trainer with little distraction. However, emergency vehicle sirens do disturb this.	I can often hear people outside my bedroom window which can make me feel self-conscious during sexual activities and sometimes make me decide to stop.	I'd appreciate less industrial and building noises. Soundproofing in the window to limit the noise of emergency sirens would be helpful. However, using headphones and playing music does help mitigate the points raised.	I grew up in the countryside so I think no urban noises is best when trying to relax by watching TV, listening to music or reading. I also think neighbours should not be heard as I find this ruins a relaxing environment. I'm not too bothered about hearing other people in my house as it's part and parcel of living with family.	I don't think soundscapes matter too much when it comes to sport. As long as I can hear my trainer then I don't have an issue with urban noises or anything else. While sirens and other loud music can be a bit annoying it doesn't massively affect my sporting activities.	I'd prefer to not hear other people as it is off-putting. I don't mind urban noises or TV.
165	I tend to become very engrossed in my work that I don't hear noise from outside. The sound does not affect my work either way.	Planes can affect negatively.	Not at all.	Not at all.	Low level background noise.	No traffic and natural sounds.	More space.	Not at all.
166	The sound environment affecting my working from home activity is generally positive. I am fortunate in that my studio is in the back of the house and our house is not overlooked, there is one house but it's not too close and oriented in a different direction with a very large garden. I live in a Victorian terrace so the sound does travel a bit, one neighbor is usually out during the day, so it's …	The sound environment at home is mainly positive and I am lucky to live on a small quiet street. The noises I hear that would be considered negative would be the delivery trucks from all of the online groceries etc, that my neighbors receive. Also one particular neighbor makes excessive noise, shouting, dog barking, 3 children jumping and screaming on a trampoline as well as a punching bag in the…	The sound environment is positive during my sport activities at home. My studio is doubling as my workout room, and it's in the back of the house and quiet. The only negative is mainly at the weekend when the trampoline children are screaming.		An ideal sound environment that would allow me to work best from home would be a studio garden! Then I wouldn't hear the adjoining neighbors, and I would not worry about disturbing them either. I could have the option play music and podcasts (or not) without headphones. And I wouldn't disturb my parent whilst he is teaching.	The ideal sound environment to relax at home would be almost complete silence. No screaming children or barking dogs. And an absence of delivery vans, helicopters and planes.	The sound environment which would be ideal for sports activities would be a fairly quiet one. I usually practice yoga and loud noises interrupt the meditative flow. So,an absence of screaming babies and children, barking dogs, shouting, planes, helicopters etc would be ideal but admittedly not realistic in an urban/suburban setting.
167	outdoors sounds affect positively, they are not disturbing but provide me with a certain sense of place, indoor sounds can affect my working activity very negatively.	i am currently working so can't really answer for the present moment but I guess it's much easier to make my home environment suitable for leisure than for work.	i don't do sport activities at home, one of the reason being concerns about me making noise and disturbing the neighbors.	as i mentioned, i am currently working, not having sex at the present moment, but it's usually ok, thank you.	no sounds from online schooling and children would be ideal at the present moment. environment is otherwise pretty good.	i like my music loud at most of the times. my ideal house would be big and detached enough not to bother other people with that.	i can't think of a sport activity i would enjoy doing at home, perhaps a large garden would be nice.	fairly silent, some nice outdoor sounds, soft outdoor sounds.
168	Positive as birds singing, which is pleasant unless crows and magpies fighting. Some is negative from building work nearby and sometimes my neighbours are noisy when kids out playing in the garden and they shout at them. Lots of deliveries too.	I don't think it affects what I'm doing, if I'm watching TV then I do that and ignore or don't hear other sounds. It is only when I'm sitting reading that I might notice other sounds and noises but often too far away to be too negative.	Not applicable	Again, like peace and quiet, might hear noises from other member of the family but that's fine and to be expected.	I like peace and quiet in the main, don't mind natural noises like birds but hate building work and there are new houses being build nearby so that an be a little annoying with machinery. I don't like to listen to music as I find it too distracting.	No external noises would be great and ideal but that could only happen if you live in the middle of nowhere I guess. So minimal noises would be good.	N/A	N/A
169	It's good that I don't hear street noise much at all as we are high enough up as well as having thick enough glazing. Sometimes I get distracted by my partner's music or meetings but mostly it doesn't bother me at all and I often listen to my own TV or music with my headphones in so I don't hear his as much.	No distractions at all to be honest! I am positively affected as I do not tend to hear (or notice) street noise or other people outside of the home. We have good insulation and are also separated a bit from other neighbours so have a lot of privacy in this manner.	Good sound environment - usually I put loud music on (which doesn't disturb the neighbours as there is good separation of flats and insulation) so I don't hear anything else but my own choice of music.	No distractions, no issues. I have never been aware of exterior sounds.	Relaxing, feel good music that isn't too loud or dominating. Very little street noise but the occasional sound is OK. Bird song and trickling water would be ideal - allowing me to relax into work comfortably with positive noise that isn't distracting or disturbing.	I'd prefer not to hear outside noise at all. So I would like to be able to focus only on the TV or music, with a good set of speakers/surround sound system.	I don't necessarily need to relax while doing sport activities! I wouldn't mind a bit of noise, it wouldn't bother me while working out. However, I still prefer to just have my own music playing.	Nothing too loud or distracting outdoors, birdsong would be fine, so would trickling water. Music indoors is fine with or without.
170	It used to be distracting but i've got used to it now. I can ignore the noise from outside.	Our neighbours children are extremely loud and its difficult to relax.	I do not engage in sport activities, but if I did I think I would manage.		Almost silent, or at least fainter noises. The construction and neighbour noise is the worst.	As quiet as possible. Minimal noise.	I don't think it matters as much for sport activities.
171	There are mainly positives - on the whole it is quiet enough for me to concentrate adequately and it is nice to hear the sound of birds rather than office chatter. However it is difficult when the children are at home because I listen out for their needs too even though my husband is 'in charge' - if I hear an argument then I tend to have to leave work and go to help sort it out. If I didn't hear…	The sound environment is a key part of my leisure activities (TV or radio is always on in the background) as I think I like to have a bit of noise in order to be able to relax. If I have too much quiet then it gives me too much opportunity to think so in order to relax I need my brain to be occupied with something else.	I don't play sport at home so this really isn't applicable!	Obviously need to listen out for kids but they are very deep sleepers so this isn't usually a problem	Some background noise just so that there isn't complete silence but not too much	Some background noise but not too much. Noise should be from inside, rather than coming in from outside (I feel anxious if I can hear people). It ideally should be on my terms, but that isn't possible with 2 young kids!	Not applicable - I don't do any sports at home at all.	Quiet but not too quiet . If there is an abnormal pattern of noise then I feel anxious
172	It is quiet. The loudest noises are natural sounds. It is quite pleasant. But it can also be too quiet unlike in an office.	It should be the same environment as my work. Quiet and relaxing. I want to be able to concentrate on my activities.	Same goes here. It should be quiet so I can work out without distractions or annoying noises. I should be able to hear the music clearly.		You should not be able to hear machine noises or noise from people. The only sounds should be low natural sounds. Also you should be unable to hear any traffic.	It should be quiet enough to focus on the activities. There should not be any noises which could distract you from reading, music or the sound of the TV. I think my house has the ideal noise level.	It should be quiet enough so you are not distracted while exercising. You should be able to hear the music clearly without having to turn it up too much. I am able to do this in my house.
173	the sound isn't really affecting me negatively. Having worked in the bustling city I am used to blocking out noises from the outside. I find it difficult to work when family members decide to play loud music for examle but then I just use my own headsets/earphones to drown out the sound.	Sometimes it can be a distraction however it isnt too bad and I have lived in accomodation worse than this where i am unable to concentrate at all for most of the day because of outside noise.	I would say the sound doesnt really affect my sport activities at home.	It makes me wonder whether me nd my partner can be heard by neighbours and others in the house as I am aware of the sounds I am able to hear on a day to day basis.	complete silence with the option to play music for background noise or tv for background noise.	I wouldnt mind nature sounds such as birds, rain, wind, animals outside. I would prefer to block out traffic noises, drain, ventilation and alarm noises.	I am not affected by noise whilst performing home workouts and I dont think sound has any affect on me in this circumstance.	A sound proof room would be good but in terms of sounds that I would want to hear, I would think a soundproof romm will also block out noise from other neighbours too.
174	It does not happen often but when there are works being done outside it is impossible to get some work done. Overall my home is very quiet, I live with my fiancee and two cats so I am lucky to have a good work environment. Music sometimes helps creating my own bubble, but most of the time silence is the best work environment.	Usually quiet, except for the birds or the squirrels which is nice to hear. We also love listening to the rain on rainy days. Sometimes neighbours in the garden can be loud but doesn't usually bother us. Except when they use fireworks in the garden and we can't hear anything and our poor cats get extremely scared.	The sound environment doesn't usually bother us because when we exercise at home we follow videos or we listen to music.	The sound environment doesn't usually bother us, if anything I worry we could be bothering others!	Best sound environment is an overall quiet. There can be sounds, people moving around, but as long as those are not loud sounds that doesn't bother me. Sometimes music helps focus when the environment is quiet, or helps isolating when the environment is loud.	Overal quiet, but some noises can be there. It is nice to listen to the birds, squirrels, foxes, rain...	I don't mind noises being around. I guess best environment is quiet though.	I don't mind noises being around. I guess best environment is quiet though.
175	Hearing my own noise, e.g. hearing my music and sounds that I play from my laptop positively affect my working activity from home. I also like to hear sounds from nature, even other pets playing outside is nice to hear. Negatively is the noises from my dog and also from my partner who is working in the next room and can be noisy when on meetings.	There are some quite loud sounds from people outside on the street, either talking or children playing. Our dog can also be fairly loud as can other dogs in the neighborhood and if one starts barking they all tend to join in. As we live in a small flat, if someone else if doing other activities (e.g. cooking or in the bathroom), these sounds are quite audible.	I do not really conduct any sport activities at home, I occasionally will do some yoga or a work out. If this is the case, then I put on loud music and therefore I do not really hear any other noises from outside. I will however hear sounds from the TV if anyone else is home which can negatively affect my concentration on the workout.	If these are done in the bedroom then there is not really any other sounds which is positive.	A minimum of noises from the outside (other than sounds of nature) and no traffic sounds at all. Music that is playing or meeting sounds of meetings I am currently in are the only things that can be heard. No one else working in the same place in order to minimize the other working sounds.	No noise from outside so that you can hear the TV/music. Minimal sounds from inside the house, e.g. no one cooking or making sounds to help with concentration. Hearing birds and some other nature sounds outside would be optimal for relaxing	No noise from outside, some good room acoustics in order to be able to hear any music put on. No other noises from inside the house so that music can be heard. No pets in the house making noises to avoid distraction	No noises other than music played
176	it doesn't really affect my work activity as I am used to the sounds.	When i have the TV on then it drowns out the normal amount of sound that I can hear.	I don't watch sport at home.	n/a	it should be quiet but not silent.	I relax quiet well now. I guess if there was better sound insolation so i can't hear my neighbour but even when i do its barely distracting.	I don't watch or do any sports activities at home. That wouldn't change due to sound enviroment.	n/a
177	Nice to hear other humans walking past, neighbours can be noisy at times, and we can hear their voices and dogs, but it's not intrusive. Fairly quiet ish area away from main road.	not much at all	none	none	I would like it to be more quiet, with more surrounded by nature.	uncluttered and warm	space	uncluttered
178	Sometimes when in online meetings, I cannot hear my colleagues as the traffic noises are too loud. I am also on mute a lot as the sound can be embarrassing. I can concentrate better with the background noise now than when I first moved in.	It doesn't affect it too much as I've learnt to live with the noise but when there are sirens and cars beeping outside, it can be annoying	I don't do any sports activities at home	It can be quite noisy and distracting	The sound environment should be quiet but not silent. I like hearing background noise like footsteps and birds but just not too much.	Quiet with only a small amount of noise distracting you	It shouldn't matter about the noise as you will be distracted	It should be quiet and relaxing
179	The neighbours are very loud and that is very annoying and distracting	Sometimes the neighbours and the people I live with can make reading difficult when they are being noisy and I would prefer silence	The sound in the house for sports is very good as it is not distracting and I don't pay attention to it when i am working out	I do worry that my housemates will be able to hear me and my partner which can be frustrating	I would like a home that is very quiet that only has sounds coming from nature, not from people or machines. Ideally there should be limited sound in the mornings and at night, to ensure a good nights sleep	Complete silence or very little noise coming from other rooms in the house or from next door	I dont mind if it is noisy or quiet, as long as the noises aren't too loud	I'd like my room to be sound proof
180	I am fine with it, this is not a particularly noisy place. It might be annoying to have roommates in the space while I'm wqorking but they're all very respectful and will tone it down if I ask them to. In general I am not too bothered by background chatter	It's fine, it's never too loud that I can't hear the tv or anything like that. In fact, I like to chat to my roommates about tv shows etc (although I am probably the annoying one that talks while the show is playing...). I am also quite open about what type of music we listen to and usually let my flatmates decide.	I ususally play some music for myself and work out in my room. This is usually in the morning and there are no other noises. I try to keep the music down so I don't disturb my flatmates.	Sometimes I wish it was a bit more noisy because you really can hear what goes on in other rooms! This hasn't been my problem for a long time (thanks Corona), but sometimes I would play some music in my room jsut to create a bit of privacy.	I need a places that will block most annoying sounds from the outside, but I like to have a bit of background noise from people talking, makes me feel more present. I woulnd not want to work in complete silence. I tried podcasts instead of actual people chatting but it's not the same and i find it a bit distracting.	I think these things can be enjoyed in most settings. I would want t abit of peace and quiet to read a book, but apart from that I really don't mind. I like hearing people's music in the background if they are playing it - although I would appreciate more insulated bedrooms!	Again I think sound insulation for bedrooms is key here. I would like to be able to do my workout and have some music on without disturbing others. This is pretty hard to achieve in london homes these days, the walls are literally cardboard.	I think all of thse categories would benefit from better sound insulation i nbedrooms, to respect everyone. We are lucky to be a good group of lflatmates where no ne complains or cares if you're a bit noisy, but not everyone is so lucky. This needs both the ability to exclude most sounds from outside, and to make sure that you're not too noisy for other people living in the house.
181	I live in a flat so home improvement works can often be heard which are very distracting. Can often hear an angry neighbour shouting and slamming doors which causes a stress response. Noises from partner can be both distracting and comforting.	Generally the environment is good, particularly in the evenings when most of relaxation is done. Also all construction works will be done for the day which is the main source of noise when I am working. My partner can be noisy so I use headphones where I can.	I do yoga so as I am closer to the floor sometimes I hear more from neighbour downstairs. He talks loudly, shouts and slams doors which can be stressful. I generally complete sport in the evenings when the roads/people are a lot quieter so it's peaceful. Noise from partner can be distracting.	Construction noises particularly at the weekend really annoy me and have interrupted sexual activities in the past. The environment is usually quiet enough to be able to focus on my partner so is good for connecting and intimacy. Neighbour who shouts and slams doors can affect the mood.	No construction noises. I prefer an urban environment so some distant traffic noises would be appropriate. I wouldn't work at home as the same time as my partner as we have to work in the same room but cannot be avoided at the moment. Better glazing on windows to dull noises coming into the room.	Very quiet with no conflicting noises otherwise difficult to concentrate. My partner doesn't interrupt me with chatter constantly. Urban environment is good but good glazing to cut out unnecessary noise.	Very quiet. Would be nice to hear nature noises. Perhaps soothing music but nothing loud. No stressful sounds from neighbours.	Quiet and no loud distracting noises. Particularly from other people as I find those most distracting. Nature noises would be nice or distant music from the park that I hear at the weekends.
182	negatively - being able to constantly hear the children's homeschooling and running around in their breaks and free lessons. Them being able to hear my confidential meetings. The neighbour's building works building a basement for the last year and a half interrupting board meetings and conference calls. Live in a Victorian terrace house and the walls are paper thin between houses. positively - la…	The noises in the sitting room tend to be from outside with people walking past the house; builders in the surrounding houses and during lockdown delivery drivers. It does not affect leisure activities but can be a distraction whilst reading a book. The television would tend to drown the peripheral noise out.	Largely unaware of sound environment when doing sport activities, aside from the odd occasion doing yoga and the basement build next door was banging steel bars in to the wall. Previously used to be distracted outside when doing circuits by the airplanes going into Heathrow but those are minimal now in lockdown.	We can hear every single cough, sneeze and snore that my elderly neighbour makes in her bedroom. That is alongside every conversation on the phone and tv, as well as when she turns on the light. Its quite a passion killer!	Some background noise expected but ability to be able to block it out. I should have had better insulation put in the walls!	Some background hum but not overpowering. Can filter out birds, planes but it is harder to do that with people having a conversation outside your window. No loud clanging from scaffolding or building works ideally.	Not such an issue. Peripheral noise doesn't tend to be a distratcion as would usually have fairly loud music on to exercise to. Can block it out.	Peaceful and calm. Ideally some music not people talking on the pavement or your neighbour getting ready for bed or snoring!
183	it doesn't affect my work - im still able to focus and carry out tasks.	its not load enough to affect my leisure activities	i do not do sport activities at home		no sound at all	soft music playing background of quite room	i do not do sports from home
184	The current sound environment is perfectly fine for my working from home. There are no intrusive sounds that distract me, and I live in a relatively quiet residential area which is quite calming. The room I work in is also well soundproofed from outdoor sound and this also helps me to focus.	Perfectly fine - there are no distractions or intrusive sounds. It's easy to seal off the room - doors at opposite ends - and the doors are thick enough to block out noise. The room has no echo or poor acoustics so it's easy to hear everything as intended.	Not applicable - I don't undertake sport activities at home.	Perfectly fine. Walls are thick enough that we wouldn't disturb anyone else! No negative aspects I can think of.	There would be natural sounds - bird song, gentle running water. The indoor environment is calm and there is no intrusive noise - people talking, saucepans clattering, tv on loud etc. I am able to play music/podcasts at a level that is ideal for me rather than what's acceptable for others.	Thick doors, walls and double glazed windows to ensure minimal disruption from sounds outside. No echo so the sound doesn't come across as tinny. Evenly spaced room, completely open, so sound doesn't get lost or muffled in any part of it.	No opinion on this.	Thick walls and doors, double glazed windows. That's about it!
185	Positively. I am currently in a suburban area in London and we don't have a lot of traffic. The traffic that passes I can always hear and there are nice vegetation areas such as the garden to compensate with nicer noises. I also put on my own music at times if I need aid focusing.	The area is very quiet. I can do what I like and my leisure experience is not compromised.	I rarely do sports activities and therefore, this question isn't very relevant to me. Sports I do take place outside and so the state of my home isn't relevant.	It's ideal. I live with my mum and so my partner and I are respectful of that and tend to not engage here very often.	I prefer quiet places where I can choose the soundscape. I will regularly put on TV or some other sort of sound to make it easier for me to focus. With a little background noise I find I am most productive.	Quiet so that I can focus on the task at hand from external factors. The only noise I want is the noise that I am listening to or no noise if I am reading.	I do not regularly exercise but if I did, I think I would want it to be quiet or just some music.	In this home I tend to use background music so as to not distirb people but haven't had much activity because of the pandemic.
186	The sound environment negatively affects my work activity mostly as I spend a lot of time in video calls. This means that outside noise gets picked up quite clearly. I live in a flat, with a neighbour above and below. The downstairs neighbour can often be heard as they are artists/directors who work from home and can be quite noisy. Also I live in quite an old converted building so the windows ar…	The sound environment does affect my leisure activities at home, when I am watching a TV show or a film I can often hear the trucks arriving at a nearby shop. there is a loading bay not far from my house which has deliveries for 20 hours of the day. This can be distracting.	I do not find the sound environment affects my sport activities at home positively or negatively, when I am working out I am more focused on the activity. The sound does not create a problem.	The sound environment can negatively affect sexual activities. Although it does not bother me very much I am aware that in this old house, with old windows that move with the bed, there is a chance the neighbours can hear what we are up to at home. This is something that we have now got used to and do not worry about, it is rare that we can hear the neighbours in such a way but it is something to…	It would be much better to live in a detached house, with no neighbouring walls or people nearby. Living away from a busy road and also having double glazed windows would also really help. The sound environment should be more consistently quiet and with less distractions to allow me to work best from home. Also a lot of my work is confidential so I do worry about neighbours being able to hear me …	It should be quieter, with less sounds of traffic and industry. A quieter environment allows you to better absorb and become fully focused on the book or the music. Hearing random sounds of people or traffic can take you away from the quality of the story for example.	Sound environment does not affect me in terms of sports activities. I usually can use in ear headphones while I work out. If not using in ear headphones I have not noticed any negative or positive effects of the sound environment.	In order to best enjoy sexual activities at home it would be more enjoyable to able to completely get lost in the moment and not worry about any sounds or noises that can be heard by neighbours. This becomes an issue of privacy and decency. It is an unavoidable part of life and living on top of each other in flats, I think we are all adults and enjoy sex but the ideal sound environment would be o…
187	currently i can only hear birds chirping, which is quite nice. Its almost background noise after a while. As the windows are slightly ajar, and its bin day today, i can hear the trucks further down the road which is a little annoying.	its calm and still currently i hear a few cars passing by on the road.	it doesn't affect my working out at all.	it doesn't affect my sexual activities at all.	Maybe hearing nature, birds around for a calming affect or complete silence to help with concentration.	no outside noises like card, planes people pets etc. When reading - absolute silence when watching tv a little outside noise is acceptable.	the outside noise does not matter	the outside noise does not matter
188	Sound environment is good. House is on a quiet road and rarely get distracted by noise.	I dont hear a lot of outside noise so its quite good. I can listen to music, read or watch TV without distraction. The environment is also typical row of houses so doesn't affect me in any way.	I usually play loud music whilst exercising at home. This would drown out any other sound so not affected by heard noises and sounds. The area I have to workout is quite small so a bit more space would be ideal in that regard.		I feel I can concentrate better when its quieter. Perhaps some natural environment sounds like birds. Would also prefer a nice scenery outside window.	It should be relaxed, so minimal and unobtrusive background noise. The building should be tidy and free from clutter. The environment should ideally have nice scenery but not integral to be relaxing.	Outside noise is not an issue as I usually play music. Ideally would like a spacious area to exercise. Not too concerned about environment as would be focusing on exercising.
189	I can hear birds which is lovely, but also the sound of construction as the building next door is being demolished.	Sometimes it's loud outside. This can make it difficult to read or watch TV. But it is not too loud, and there is no traffic noises.	Depending on what my partner is doing, it can disrupt my sports activities. He has an alarm in the morning that is very disruptive.	Noise does not disrupt this.	Fairly quiet, just nature sounds or sounds I can control like the TV. It would be better if there was no construction noise. It would be better if I could be uninterrupted in meetings.	It should be quiet.	It should be quiet.	It should be quiet, or in my control.
190	Positively: living close to a park, I believe that the sound of nature (e.g. birds, etc.) can help relax and focus. Negatively: there are times during the day that I can hear sirens and these sounds distract me sometimes.	Positively: most of the time, I can relax in my room without any interference from the outside and I can be fully engaged in what I do. Negatively: sometimes my flatmates need some favours, which can interrupt what I am doing.	Positively: when I workout at home I don't normally hear people around me listen to music and I can focus easily on my activity. Negatively: I am sometimes distracted from traffic noises.	Positively: my flatmates are quite private and do not disturb me with sounds etc., during this activity. Negatively: Sometimes people shout in the street and that can be annoying.	To work at best from home, I believe that my sound environment should be completely under my control. For instance, I would like to have the window and walls of my bedroom that isolate my from the sounds of the house and from the outside.	It shouldn't have distractions such as noises and lights coming from the outside.	It shouldn't have sounds coming from the house and outside.	It should have thicker walls to allow each room to be perfectly isolated.
191	I can focus more however i am also more tempted to watch tv or pollute the sound environment in other ways.	I can hear the neighbor upstairs singing and stomping so that is annoying but apart from that all environmental noises eg birds , wind etc is a positive	I play music on the tv, i can hear the neighbors upstairs and I can hear the building facilities like the boiler going off etc, it does not bother me.		Quiet and peaceful with a tv in the background	I do no mind outside noises as i am making noise of my own, I also do not read so I cannot provide data on that.	I do not tend to workout at home but if I do , some loud music is nice, when I am working out I do not seem to mind what noises are around me.
192	Most of the time it is not an issue. Positively is that i live on a street which is not loud despite the central london location. Negatively when there is construction which in the last year has happened, or gardening.	No neighbours either side of the living room which is positive as we dont interrupt them and vice versa. Negative is that the living room is currently facing construction. This is mainly an issue during the day when the living room isnt being used.	Neighbours downstairs so try to be more mindful of them which is negative for the burpees! Positive is that i can play music when working out. In all it is good a good space.	Not as much of an issue as in regular time. No housemates, means no worry about disturbing other people which is positive. No negatives as such but using the room as an office definitely doesnt set the mood.	A quiet surrounding is best in terms of focusing. Personally, dealing with information that i deal with on a day to day, the quiet can in fact pose issues if someone were to overhear. Some urban noises definitely can make the day more enjoyable, such as wildlife.	Not a lot of external noise. Good soundproofing so not to disturb neighbours. Park nearby for some wildlife.	Good soundproofing so not to disturb neighbours. Good acoustic for music to get into the mindset of working out. Carpeted floors to absorb sound.	Good soundproofing so not to disturb neighbours. A bedroom which does not sit directly next to someones kitchen/living room (or worse a kids bedroom). Nothing else comes to mind.
193	I have blinds which I can block out visual passing by of pedestrians. Heavy machinery can be distracting and annoying as the sound vibrations can penetrate via the double glazing sound isolation.	Construction outside makes it hard to concentrate, but these sounds are intermitttent, lasting 15-20 minutes about 3 times a day.	I can do zoom karate at home in my study, the treadmill in the living room is very noisy and means I often have to turn up the volume of the TV if I'm watching and some one is on the treadmill.	No issues here, these activities are quite late in the night so not many sound problems here, but fear of being overheard by children is always at the back of the mind.	Potentially any particular technology device that can nullify building works and vibrations from heavy machinery from outside	I can use earpods to listen to music while cooking so not to disturb working wife in the kitchen. Ideally we would have dedicated rooms to listen to music, watch tv or read, so not to disturb others.	Sports equipment are in other rooms, not in the main living room. The treadmill is too noisy when watching tv so have to turn up the tv volume.	better noise insulation between the door and the floor below and better noise isolation on the floorboards.
194	As I typically use headphones, i do block out the external sounds. Even though i live in the central part of the city everything outside is very quiet so i don't hear anything. If i don't have my headphones in i can just hear the wind.	It's super quiet outside so any tv show or music i play completely dominates. i tend to be really sucked into what im reading/watching/listening to so i dont notice any external sounds. As it is quiet outside the sound environment isn't affecting me.	i usually play just dance/zumba on the tv and the sound completely dominates. I cannot hear any external sounds when doing this. So, the sound environment isn't something that is affecting me either positively or negatively.		should be quiet and free from distractions. you should not be able to hear your neighbours or any other traffic noises. the only thing i can hear usually is the wind	It should be like how my house is already. Quiet apart from a little gust of wind. this is so i can fully dedicate my concentration to the tv show/book etc i am looking at.	I don't think external sounds are making a huge impact on if I do sport activities/concentrate on sport activities at home. Perhaps it should be quiet too though in case i was a gymnast and needed to concentrate on doing difficult shapes. however for me, this isn't a huge issue as i already live in a quiet place and if i do sports, it'll be on the TV from which the sound dominates.
195	I find it difficult when my wife is watching TV next door or on a phone call with her work and i can hear her - this is negative for me. However, i enjoy the rest of the noises. i like hearing people outside in the street walking past, cars etc. i dont find any of this a distraction.	the sound environment is positive for my leisure activities such as watching TV because it is relaxing and allows me to concentrate on what is on TV and what i want to watch. i dont feel as though it is negatively affected by sound environment at all.	it is quiet enough to allow me to do exercise in my home whenever i want to, however it negatively affects my activities if there is very loud background noise from outside such as building work as i am unable to concentrate.	This isn't affected by the sound environment in our home. background sound is low enough to not affect this at all.	the sound environment should be reasonably peaceful, however i enjoy hearing background noise as it feels less clinical. for example cars, people walking past etc. I like to listen to some music too which is easier to do from home and helps me to concentrate.	the sound environment should be peaceful. i should be able to hear some noise from outside like the birds etc and cars going past but nothing louder than this.	again, a peaceful environment would allow me to do exercise best at home. other peoples building works or emergency services going past would be a distraction to me.
196	At best the sound is a neutral influence insofar as most of the time I do not notice it and am able to get on with my work. The only times I pay particular notice to the sound environment is when there is intrusive noise (building noises or noisy neighbours) which negatively impact my concentration or interrupt my work. On rare occasions I will use noise cancelling headphones which provides an al…	At present the sound environment is largely positive for leisure activities. It is very rare that sounds will negatively impact my activities - it is quiet enough to focus on reading, listening to music, watching television, etc. but also there are natural sounds which filter in from the garden which can positively impact certain activities. It is urban but away from a busy road so quiet enough. …	The sound environment is almost completely neutral to my sport activities. I wear headphones all the time during sporting activities so I am in complete contorl of the sound environment. In terms of the impact of the sound environment which I control, this is entirely positive insofar as it blocks out all other noise from the surrounding environment.	Again, the sound environment which is beyond my control has a neutral impact insofar as, via playing music, it is possible to block sounds out. Broadly speaking the sound environment is not something which has much notable influence.	The ideal sound environment would be broadly empty. I would prefer little to no identifiable noise while I work and certainly no intrusive or excessive noises. In terms of the building I would prefer a building which didn't allow a huge amount of sound travel between rooms and enjoy my current situation which is urban but set back from any busy roads.	I would prefer the sound environment to be almost entirely controlled and neutral to allow for my choices to override any external sounds. So this means no noises from neighbours or traffic. If my activity is quiet then I would prefer all other noises to be low or non-existent.	The sound environment should ideally be neutral however it is less important as I exercise with headphones. I prefer headphones which provide isolated and single source sounds allowing me to block out any other noises. A single and relatively loud sound (through my headphones) allows me to focus on the exercise.	As long as the noise isn't too intrusive or excessive I do not consider sound to be a significant factor.
197	Can block out sound from outside the work environment. It is not a distraction. Traffic is constant and therefore becomes a background sound. It is not loud enough to distract from undertaking the role	No distractions while watching TV in bedroom or kitchen. Its relaxing and peaceful. Garden area is quite with no neighbourly noise.	Sports activity undertaken in bedrooms -its quite and peaceful	No distraction	The ability to focus and concentrate is important to enable meetings and telephone conversations to be held. Background noise if present should be consistent and not distracted.	Being able to listen to the TV at a reasonable voice level would be deemed as acceptable. Should be able to listen and watch without loud distractions.	Distractions from loud noises and activity can discourage individual focus on exercise. Mainly exercise taken outside. walk to freshen the mind and a change of environment	Being able to have time on own with partner. Be able to talk at normal volumes is helpful. No loud noises or distractions from outside which enables a relaxed atmosphere.
198	The sound environment is relatively quiet. There is no background chatter, or colleague noise. It is more peaceful than office space so is positively affecting working activity.	The sound environment is quiet except for noise that I or my partner make/cause. So it does not negatively affect activities.	The sound environment is quiet except for noise that I or my partner make/cause. So it does not negatively affect activities.	The sound environment is quiet except for noise that I or my partner make/cause. So it does not negatively affect activities.	The sound should be quiet. No other telephone chatter and noise that surrounds you in a working open plan office, which distracts and makes it difficult to conduct your own telephone calls etc	The sound environment should be quiet except for noise that I or my partner make/cause.	The sound environment should be quiet except for noise that I or my partner make/cause.	The sound environment should be quiet except for noise that I or my partner make/cause.
199	The sounds usually are nature sounds of birds as I have a lot of trees facing the room where I work. There are couple of buildings nearby but usually there is no noise of kids and kids playpark is bit far. The main road is also far so the traffic noise is minimal.	While watching TV the external sound can be controlled by increasing the volume. But for activities like reading I need complete silence so that I can concentrate and submerge in the content I am reading. Environment sounds affect me positively in all the activities.	During sport activities I prefer wearing a noise cancellation headphones and listen music at high volume which keeps my adrenaline high. The visibility of nature keeps my vision and mind cool. The fresh air also helps while I am exercising.	In sexual activities I hate noise from outisde as a personal preference. I can play some music in home to overcome that. But preferably a calm atmosphere helps i carrying out the activity.	In order to work from home, you should be able to control the environment with respect to sounds. Nature visibility helps in the creative thinking and keeping onself calm in various stressful situations. It also helps in meetings and conference calls as the distraction is minimal.	While watching TV the external sound can be controlled by increasing the volume. But for activities like reading I need complete silence so that I can concentrate and submerge in the content I am reading. Environment sounds affect me positively in all the activities.	During sport activities I prefer wearing a noise cancellation headphones and listen music at high volume which keeps my adrenaline high. The visibility of nature keeps my vision and mind cool. The fresh air also helps while I am exercising.
200	There is not much environmental sound so it does not really affect me, just car souns but with the windown closed you don't tend to hear it much.	I sometimes listen to music while working and it affects me in a positive way.	I don't do sport activities at home.	No sexual activities I can hear.	Should be quiet, with no sort of interferences from outside noise, with no distractors.	Should have some background music.	No sport activities.	No sexual activities.
201	I can mainly hear my partner in the other room and the noise of the fridge/freezer in the kitchen where I work. Both do not affect me in any way as it is nice to hear another voice and the fridge/freezer is a low consistent noise which I am used to and easily ignored.	The current sound environment is actually good, any unwanted outside or inside noise is quite subtle/mininal and easily dismissable (neighbours, services, cars, 'room mate'). When the windows are open hearing the sounds of birds and people chatting is nice as you feel less isolated.	No sports activities done at home.	The bedroom walls are not shared with any of the neighbours so we can not be heard.	None/less noise from cars/motorcycles and not being able to hear music should a neighbour or room mate have music playing in another room. To hear sounds of nature would be ideal as I think it will allow for better concentration.	Ideally would be quiet with no interference from neighbours or people in the other rooms and outside noise (cars, building work). The environment sound be peaceful.	Having a bit of 'outside' noise is acceptable as it might be more motivating and minic a busy surrounding similar to if going to a gym	No one can hear and we can't hear anything. Sound to be contained
202	Very quiet most of the time. Little to no background noise. This means that any noises are distracting unless I create my own background noise.	No other distractions. Easy to relax to. Fire noises are relaxing.	Very quiet and easy to relax. Not very motivating/energising. No external cues for when to exercise.	N/A	should be low but constant background noise. e.g. traffic or human conversation. no sudden noises.	Very quiet. No sudden noises. Choice of own sound environment.	Choice of own sound environment. Need external cues for when to do exercise. Fast-paced is better for intense exercise.	n/a
203	It is mostly positive as I can get my work done but I am now, since Covid lockdown in March 2020, working at home along with my husband working in my old office in an upstairs bedroom while I am now working permanently at the kitchen table. My children aged 12 and 10 have had lengthy periods of home schooling and are sharing the kitchen table with me most of the day. It was a lot quieter outside …	My living room is at the front of my house and I sometimes hear traffic going past, neighbours in their front gardens, building work. It's not especially a negative sound environment.	I tend to use my living room to watch fitness videos on YouTube. The sound is fine, it's a small room and I can hear the tv ok. I don't find I get any annoying distractions soundwise.		I dislike total silence but also dislike lots of loud noise. I read a lot and find it hard to concentrate when there is a lot of background noise to distract me.	Quiet enough for me to be able to listen to tv / music and not be distracted or interrupted and it's rare for that to happen.	Quiet enough for me to be able to listen to YouTube videos that I'm following and not be distracted or interrupted and it's rare for that to happen.
204	It is usually quiet in my neighbourhood. I sometimes hear people upstairs talking or vans outside but on the whole it is quiet enough to work.	The sounds around our neighbourhood do no disturb any leisure time. I can't hear anyone else's music or tv from our house either.	We have music up loud when doing exercise activities. Usually this is at lunch time so it isn't an issue.		If I were able to work from home by myself. It would be much quieter. If my washing machine was in a different room.	Quiet enough to hear the tv and music without any interruptions.	Doesn't need to be quiet at this time. We make enough noise.
205	My flat is very quiet so i do not hear much additional noise. Similarly I live by myself so there are not many distractions.	It is quiet as i live alone. I am the only one making noise.	As above it is quiet as i live alone. I am the only one making noise.	I am currently single so limited activity	My preference is a mixture of both. I like when it is quiet when working on significant piece of works or with time pressured deadlines. I miss the interaction element and want to be able to bounce ideas off colleagues quickly without the need for a phone call. You have easier and quicker access to colleagues and friends at work.	i like a quieter environment when watching tv, listening to music etc, i am used to limited external noises	I like music in the background - high octane, noisy and high energy. Anything with a good beat is my preference	Happy with background noise such as music but this depends on the time of day.
206	positively	I can watch TV, read or listen to music without any problems.	I hardly do any exercise at home.	No problems with sound.	I need a separate room where almost no sound is present but the nature sound from outside. This my sound too ideal ....	The way it is now is fine.Not too much noise.	The way it is now is fine.	The way it is now is fine.
207	normal background noise from traffic not disturbing - urban city road works can be disruptive.	doesn't general affect enjoyment. sometimes have to increase volume to hear. background traffic noise.	mostly background noise. doesn't affect enjoyment. mostly peaceful	mostly background noise. doesn't affect enjoyment. mostly peaceful	Muted background noises are allowed like traffic, people walking outside. music and tv can be played at low levels. sound-proofing from neighbouring walls.	should be quiet. sound-proofed walls from neighbours. minimal outside noises.	should be quiet. sound-proofed walls from neighbours. minimal outside noises.	should be quiet. sound-proofed walls from neighbours. minimal outside noises.
208	I hear birdsong, occasional conversations between my neighbour and her family, my own family will sometimes come into my working area for brief conversations. None of this impacts negatively as it isn't loud or frequent. I live on a mostly quiet road. The only thing that impacts on work is workmen whenever they have to work on road/other properties simply because they talk very loudly. I take a b…	Leisure activities aren't impacted upon negatively as I live on a calm road. I am not surrounded by internal or external noise. I can easily focus upon music I choose to listen to, or tv programmes I choose to watch.	I exercise to music at home. Positive, as no noise disturbance around me	This is a large property on 3 levels so no issues with sound travelling, and privacy	At home: either quiet, or with low music in background. urban environment: quiet with occasional natural sounds eg birdsong, low distant conversations between passers-by. Not too much road traffic (cars) Building characteristics: Semi-detached, soundproofed enough so that social domestic noise doesn't seep through from neighbours and passers-by.	Family sounds. Soundproofed to a good level.	Music I am exercising to only.	Peaceful with low music in background
209	The sound environment is mostly affecting my work negatively as there can be a lot of noise outside (especially in the summer with the windows open) and I also may have my young child at home adding to the noise. My wife also works in the flat and I can hear her when she speaks with her boss or clients. But other than that, it is much quieter than the office, so there are advantages as well.	Negatively (child making noise, wife watching her own content on her phone)	No impact.	The sound environment is positive if the child is asleep.	Little to no outside noise, child at nursery.	No outside noise, child at nursery/asleep.	No-one else in the room.	Child asleep/away.
210	I am fortunate that my bedroom receives very little noise aside from birds, wind, and occasionally my sister working from home downstairs. As a result, I find it easy to concentrate on my task for long periods of times. The few times where neighbours have done loud construction on their house, it was much more difficult and required me using my noise cancelling headphones much more.	Bedroom is generally super quiet so can do all of these things without getting distracted. Sometimes can hear my sister having conversation which makes it harder to read, in which case I'll probably do something else. When watching TV or listening to music, I can't hear any other sounds.	I will generally blast music or put on a youtube video when I'm working out. There is no distraction at all while doing this. Generally I will have headphones on anyway, but not to cancel out any noise.		Number one distraction would be voices of other people, so the best environment would be to be alone (not like in the office where everyone's voices becomes background noise). Living on a quiet road really helps reduce the urban sounds of cars, people, etc. without taking away sounds like wind, birds, rain that generally help me focus. The building should generally be quiet but I am happy to hear…	Everything should be quiet, no voices, no animals, no cars etc. If I'm watching TV or listening to music alone, this is less of a problem since I can use headphones. But it is much harder to ignore this while reading.	Sounds don't matter to me while working out. I generally work out with headphones in anyway which cancel out external noise. I much prefer working out in the gym - I think the sound of other people working out is part of the experience and helps keep me motivated.
211	it has little impact, most of the noises I hear are constant such as the heating going. These noises quickly become background noise and do not distract.	there are no other noises to distract, so anytime we listen to music, read or watch TV we are undisturbed. It is quiet for reading, in all rooms in the house too if there are no internal noises such as music. So there is no impact on leisure at home.	Again, no negative impact it is only positive. There are no distracting noises, only what I can control in the house. The house is very well sound proofed.	Again, very minimal outside noise so I would say it is positive as it allows you to not be distracted and be fully in the moment.	Natural light, large windows on to a back garden with minimal distraction but able to see nature. Not cluttered, bright.	Double glazing to keep outside noises at a minimum. Only be able to hear the hum of the building and utilities. Good sound proofing between floors to minimise the sound of people moving too.	Double glazing to keep outside noises at a minimum. Light and bright with minimal content and good acoustics for music. Spacious as well.	Double glazing to keep outside noises at a minimum. Only be able to hear the hum of the building and utilities. Good sound proofing between floors to minimise the sound of people moving too.
212	Neighbors noisy, throwing parties etc. Always at least slightly noisy, never any silence. Thei dog barks and whines a lot too.	usually hear the neighbours, again, it's disturbing and distracting. The neighbours are very noisy and always there is some noise, whether it is a party or an argument or someone banging on their door. I hope they move out. It makes us all angry.	As above, usually hear the neighbours, again, it's disturbing and distracting. The neighbours are very noisy and always there is some noise, whether it is a party or an argument or someone banging on their door. I hope they move out. Sport requires less concentration so not as annoying as when trying to read.	Doesn't bother me as much, doesn't require attention so noise is not a concern. Usually at the night the noise from the neighbours and outside is less.	Total Silence. There is no other acceptable work environment other than one with no other sound disturbance whatsoever. I am not satisfied unless there is 100% silence.	Complete and utter silence, no noise whatsoever. Pure silence. Zero noise is the only acceptable thing here.	Some minor background noise from birds and trees is acceptable as this does not require high concentration. But mostly silence is better, which some sounds. Also you can play music to drown out the sounds.
213	I'd say the sound environment is positively affecting my environment. I've lived in noisy apartments before, but this one is very quiet. I'm also on the 4th floor, so pretty far from the street- therefore I do hear some noise (cars, sirens, etc.) but it's minimal and actually nice to hear something versus complete silence. I mostly put on a podcast, audiobook, or music and am able to be pretty pr…	The sound environment isn't impacting me when watching TV, reading, etc. It's very quiet in my apartment, so I don't hear anything else when watching TV or listening to music, and the few sounds I do hear are not distracting or annoying when I'm reading. If anything I might say that a different sound environment (eg in a park, in the countryside, etc.) would positively affect me while reading, bu…	The sound environment isn't impacting my sport activities at home. When I do home workouts I play music in my headphones and I do not hear or get distracted by anything else. When I do yoga or stretching, where I prefer to listen to an instructor rather than playing my own music and following along, the sound environment does not affect me as it's quiet.	The sound environment isn't impacting my sexual activities at home. I could really only describe it as positive, insofar as it's not negative. As a result of living somewhere quiet and hearing nothing distracting, I have control over my sound environment and can play music, put on TV, etc.	For me, I would love to hear more natural sounds. Like a lot of other people in London, when you're spending nearly 100% of your time at home, you lose a lot of the benefits and excitement of living in London/in a city. I used to love going into my office and having the busy but productive sound environment around me. Now that I'm working from home, and will be for the foreseeable future, I'd muc…	When watching TV or listening to music, ideally the sound environment would be silent so there's nothing distracting. I don't mind hearing a small amount of noises (cars, occasional sirens, people walking past, etc.) but anything beyond that would be distracting. When reading, I prefer to have some sound, preferably nature sounds (I like going to the park to read) but I find total silence a littl…	As I put my headphones on while doing sport activities at home, I don't really notice or mind a small amount of noise. I prefer exercising at home when I can put on my own music (versus at the gym where I can still hear the music they're blaring even through my headphones). However, it's nice that it's mostly quiet so I can also do yoga, meditation, etc. where I prefer to have no external distrac…	Similarly, I prefer to be somewhere quiet so I can have control over the sounds I hear (eg playing music). We previously lived in a loud apartment building and it was horrible and made most activities at home unenjoyable. I don't mind a small amount of noises (cars, nature, etc.) as long as there's nothing too loud, annoying, distracting, etc. and would feel a little weird if I heard people walki…
214	Sound environment is positively affecting me as the sounds are not as distracting.without the sounds it almost feels unreal.	It is great. I can not hear as much noise. It is also most silent and I can real hear the instruments of the songs.	The music I play during workouts kind of empowers every other sound.	Amazing. I have fitted sound proofing on the walls so no one can hear us.	My family's should interrupt me less. The neighbours dog should stop barking.	The inside of the room should be quite. It does not matter about outside sound as the sound is suppressed.	I usually wear headphones so I cannot hear much as the music is turned up quite a bit.	If you are on the outside you shouldn't hear us and I would like the outside noise to just be birds chirping.
215	The sound environment is not negatively affecting my work from home as because I don't have a choice than to work from home I have adapted to the environment to keep me productive. I live in a semi industrial area therefor I hear a lot of construction workers and machinery. There's also a road infront of my house therefor the sound of car engines. The neighbours dogs have a tendency of barking a …	The sound activity is negatively affecting my leisure activities because it interferes and causes distractions. It also does not enable me to enjoy watching video and listening to sound because some of the can be so loud and can last a long time.	During my sports activities I am usually wearing headphones so I intend listen to my own sound which usually is music.	During sexual activities the sound really we are making our own sound usually so I believe environmental sound neither positively or negatively affects it. We focus more on each other than the external sounds.	My ideal sound environment will be one with very minimal noise and less distractions from the outside. It will have to be an environment with less noise from machines and cars as well as dogs and music from the neighbours. The house with double glazed windows to filter out sound.	My ideal sound environment while relaxing at home should be quite and less intrusive. There should be less construction and vehicular and traffic noise	My ideal sound environment while relaxing at home should be quite and less intrusive. There should be less construction and vehicular and traffic noise The neighbours should be more considerate in playing loud music	My ideal sound environment while relaxing at home should be quite and less intrusive. There should be less construction and vehicular and traffic noise The neighbours should be more considerate in playing loud music
216	Positively - it's nice to hear the world live	Positively - it is a nice place to rest and watch tv or listen to music or play with my child and her toys. Outside noises can be hear but do not dominate	External noise has no affect on my exercise at home. I work out in the bedroom if my child is at home as the noise from her playing can be distracting and therefore act negatively on my experience	No baring negatively or positively	Bird song, life living on the road. It's nice to hear the sounds of nature as well as normal life like people talking as they pass by.	Quiet muted noise would be best	Quiet so I can hear and concentrate	Noise has no baring positively or negatively. There is no optimum
217	It is hard having multiple people working for different companies on different calls in the house. One might need silence from a call and others might want music on. Also some houses have done construction which has interrupted meetings ive been part of. But in saying that the office environment is often just as distracting, and I can do more focussed work at home in my own bedroom	It isnt really affecting me because I dont need a quiet sound environment for relaxing. My bedroom does have a double glazed window which helps. Sometimes my flatmate does wake me from walking above my bedroom.	Doesnt affect me.		Quiet from traffic, no one doing construction, able to open windows and hear nice sounds outside, a home office area to shut the door for meetings etc	Bird chirping, nice nature noises, fairly quiet	Doesnt matter what the environment sounds like	It should be soundproofed to avoid others hearing
218	Doesn't affect me.	Doesn't really have an impact.	N/A	Doesn't have an impact.	No noises and disruptions. Fresh air and great views.	No other sounds.	N/A	Don't mind background noise.
219	The Sound value positively affects my working environment as it is quiet and peaceful. The chirping of birds in the morning is nice, and makes me feel more connected to nature. My Family members are also very respectful of my work and meetings, which allows me to focus.	Generally quiet at home so I am able to relax and watch TV/read without many distractions. Although, being in a family home there will be always be scenarios where things can get loud, so on some occasions, I may be disturbed when watching TV and reading. At times, my neighbours can be very Loud in the mornings, this can be quiet irritating when I am trying to sleep.	I am able to train as much as I like at home, and generally train with others which also helps with motivation. Due to lockdown, accessing gym facilities is difficult and possibly high risk, so home workouts tend to be a little more difficult. I am able to use my garden space to exercise providing the weather is nice, which means I can stay active as often as possible.	N/A	Silence for most of the day, possibly some surrounding noises like birds chirping and the sounds of nature. Lots of greenery, which is Nice to look at. Not too many buildings, could block out sunlight.	Generally silent so that I can focus and enjoy. No building noises or construction work, which can be very unnerving. Not too many buildings blocking sunlight, I believe natural sunlight Is really important.	Weather (although uncontrollable) needs to be clear so that exercise can be completed in the garden. Little distractions from family members so I can focus. Natural sunlight will also aid in focus and vision.	N/A
220	mostly positive as i can hear birdsong a lot. occasionally hear revving/speeding cars or motorbikes.	occasionally interrupt tv viewimg but mot too bad	n/a	dont use the room for this	some quiet background noise to replicate offive environment.	as little background noise as possible. no noise from neighbours	n/a	soft music and lighting, no noise from stairs
221	The sound environment isn't actually that bad to be honest. In fact I feel that if there is no sound at all, you can actually lose your concentration as you become bored. So those sounds actually comfort me in a way. On the other hand, there are some workers that work outside my home, so that excessive noise can be distracting at times.	It isn't really, I think some of those sounds actually improve relaxation. Although it can be frustrating at times when it's extra loud, I don't mind it as much as when I'm at work. Furthermore the leisure activities outweigh the sound environment	It doesn't affect it negatively, in fact it motivates me in a way, you know. If it was pure silence it would be hard to exercise without music or sound that can be music in a way...This is why sound would be important	It doesn't affect my sexual activities.	Mostly nature to be honest. Sounds from trees, birds wind and all of that. In addition, sound from those in my home, makes me to feel content and relaxed. And also the sound from music I play at times also increasing my focus in finishing my job	Not too loud. But not too quiet. Just overall, a moderately sound environment that doesn't interrupt the noise associated with what I'm doing.	An environment that is intense and somewhat loud, this would help to improve my alertness and motivate me to do sport actvities which can be tedious at times.
222	My home is really quiet, which is ideal for working from home. However, this is different now (winter) than in the summer, when there is more noise from the neighbours (particularly one with a mental health disorder that screams outside).	It is pretty quiet, so that is great to get into the leisure activities. However, my dog somehow knows when I am not working and starts crying and asking for attention. It is usually good, but she does wake me up when I'm sleeping every now and then.	Since it is a very quiet environment, it was hard to get into the workout mode at the beginning. However, now I play loud music or put on a workout video and that is perfect to get more involved. The only issue is that since I live in a flat, if I jump or do workouts that require a lot of leg work, it can disturb the downstairs neighbour. I do not get this disturbance because I am in the top floo…	Because of the lockdown, my flatmate and I are spending most of the time in the flat, which means that the sexual activities need to be sound-constrained. The lack of sound in the environment means we have to be quieter.	I think the ideal sound environment for working is hearing more people working. For me, it is best when my flatmate is also working next to me.	My current house is pretty much my ideal house for this. It is pretty quiet, so I can mostly get involved with all of these activities.	My ideal house would have total sound isolation from all ways. This way, if I jump, dance or do something similar in my flat, I would not need to worry about disturbing anyone.	My ideal house would have total sound isolation from all ways. This way, I would not need to worry about disturbing anyone with sexual activity noises.
223	doesnt affect normally, in summer when door is open i hear neigbours dog barking	positive is that music helps to relax and switch off negative is tv can disturb a lot	don't do sports		someone took kids when i have to work	i would like more natural environment like countryside or near forrest. Kids do more quiet activities. Maybe neighbours dog don't bark..	i dont do sports. wish i have energy and time for that
224	My flat is in an estate which is quite well protected from the main street noises, so that has a positive effect on my WFH. At the same time, there is often construction work or noise from children playing which has a negative effect. When windows are closed, there is barely any sound - except from my flatmates.	No problem with the sounds while watching series on listening to music as it then completely overwhelms the other sounds.	I don't do any sport activities at home - not applicable.	As I partake those in the evening, there is no noise that might affect it negatively.	Ideally, there would be much less construction or home repairment sounds. I would like to go back to the office to work from there because I think that even if there are some sounds there, my mind blocked them. It is also nice to be able to put some nice background music on while working.	It should be completely controlled by me and my preferences, which it is. I don't have problem with background noise when I am relaxing it is more annoying while working.	Not applicable as I do not do any at home.	To be able to put music on and chose the volume to my liking.
225	I very rarely see it as a negative as it can serve as a reminder that there is a world outside of my laptop. But I also really appreciate the fact that I can put in y headphones and absorb myself in my work if needed.	currently it doesn't impact it as I feel in control, I have respectful neighbours and any building work does not occur at unsiciable hours	I dont see any negative effects for sporting activities as this is when I will dominate the soundscape using my dvices	It doesn't impact it at all.	birdsong is always a bonus, lack of buildingwork or sirens too.	the things that I am putting on should be the only things I hear	I enjoy the humdrum of the city	the things that I am putting on should be the only things I hear
226	People or vehicles passing by outside talking will suddenly pull me out of focus. One neighbor has a particularly noisy motorbike which will wake me up before time sometimes.	It relatively quiet in the living room which makes it quite pleasant to read, watch tv, or listen to music.	I workout with music on, so any other noises are drowned out anyway.		Mostly silent, with no sudden louder/distracting noises is the best case. Background environmental noise is fine, as long as it's consistent. As long as there's no opportunity for random/sudden distracting noises, it's enough to count as a high quality work environment in terms of sound.	Ideally, there should be full control of the sound environment. If complete silence is desired then it should be attainable.	Other than the optional music, should be silent. Slight background noises are fine during sports activities though.
227	There is not much in terms of sound that affects my work from home. There is no constant noise from anywhere. It is all temporary.	The neighbours are pretty bad with noise - loud music, stomping, shouting. The flat overlooks a parking lot, with too much car noise from residents, deliveries etc. But usually quiet from the evening onwards.	Not applicable	Sound has never been a problem.	There should be some noise, mostly natural, and no constant man-made noise e.g. construction work, loud music or traffic etc.	I like peace and quiet. Some natural sounds would be great, but this is hard to come by in a large city. As long as the neighbours are considerate, I can adapt to pretty much anywhere.	Not applicable	Same response as for the first question in this section.
228	The sound outside is predominantly from a construction site where they are building a block of flats. This is quite noisy sometimes with machinery and quite a bit of banging. I have learned however to filter it out but sometimes it affects my concentration. The traffic sounds I don't mind too much but evenings we do get motorbike sounds and fast cars.	The sound environment is not affecting my leisure activities, as I watch TV or listen to music, there is no conflict of sound. The traffic noise is less as the sound of the music or TV drowns it out and the construction site sound is only during the daytime hours.	I do not do any sport activities at home.	No disruption.	For me, I prefer to work quietly and quickly. If the outside noises were less, that would be better. The traffic I can handle but once they have finished the construction site it will be better.	It is best if there is no outside sound like traffic or construction sounds. I relax only late at night once I have finished my work (I work long hours) so by this time, the area is quite quiet. It is best if there are no outside sounds.	I do not do sports activities at home.	It is best if there is no outside noise.
229	Urban environment with cars and traffic outside is frustrating sometimes, but most of the time I work with the windows open so i can feel something and feel connected!	Traffic noise is frustrating when trying to concentrate on tv or read when the windows are open - specifically in the summer. With windows closed it's usually fine but I hear a lot of sirens and traffic as my flat is in the middle of east london, and there are traffic lights directly outside so the traffic stops there.	I do not do sports acitivies at home.	I do not.	birdsong would be ideal	Zero sounds from traffic would be nice. Simple birdsong would be ideal.	Negative	Negative
230	I Think it can negatively affect me as i can hear other people in the house	I cant hear much on the street, maybe a bit of chatter but nothing disturbing	It has no imapact during sports	I would not know...	I believe that have no sound can be ideal however in an office environment i am used to loud noises all the time	A Quiet place is always prefered	A Quiet place is always prefered	A Quiet place is always prefered
231	Negatively, but since I'm wearing my headphones it works great. The birds and other sounds of nature are quite positive, but the traffic doesn't help concentrating...	It does not provide much discomfort, so it is neither positively neither negatively. When I'm resting it usually is quite calm and I don't listen to the outside noises.	The sounds affect me positively, as it makes me think of being in the gym.	It affects me a little negatively, but overall it doesn't make much difference.	More nature sounds, fewer people and cars outside, neighbours shouldn't be able to make loud noises... The building should have more isolation	Less noise, so more building isolation.	I'll begin doing sports next to an open window to have more noise.	Even more building isolation.
232	Generally positive but building work next door has been negative. Company office I used to work in pre covid was very noisy being a trading floor. So its been easier to tailor noise levels at home.	Never had noise to a point where it distracts from what we are trying to watch or listen to. Some pleasant natural noises outside. So generally a positive environment.	No affect really. We workout using the Studio (doubles up as a gym) put on a music and arent distrubed by any external noises. Tend to work out in the evening though so its quieter around then.		Natural noises are fine but should be detatched from any industrial noise. Should be easily contrallable by the home worker.	Sound should be minimal as not to distract from relaxing. Natural nosies such as annimals outside are fine. Generally looking for an absence of sounds you would associate with working whatever they are to each person.	Think enviroment is less important depending on the activity as you are likely to be making noise yourself. If activity is something quiet like yoga you would want minimal external noise. For something more intense like a general workout you wouldnt want very loud external noise (apart from maybe music) but general noise doesnt seem a problem.
233	Right now sound is positively affecting me at home. I live in a quiet area with a lot of trees and fields so the sounds of nature is very soothing. It keeps my motivation levels up and great to hear to keep me calm.	Sound environment is currently very good in our living room. There is not that much external noise. We are able to relax in this environment.	Positive sound environment. Sports I am able to tolerate a lot of noise and right now we live in a good environment.	Positive sound environment. It is quiet and not much noise so we don't get disturbed.	Little to no building noises. Little to no human interaction noises. Some natural noise like birds.	Little to no noise. Able to concentrate on the tv program or reading or listening to music.	Some noise to keep you motivated and energetic.	Little to no noise to avoid disturbance.
234	It's usually quiet, which positively affects my working activity as helps me concentrate and stops me getting distracted. Noises from one of my parents working from home negatively impacts sometimes though. Because can be loud and distracting.	Positively affects because it's most quiet, the only noises from outside house are usually from mine or neighbours gardens e.g. mowing lawn. Negatively affects because noises from family such as talking or them watching tv can be quiet loud	General quietness positively impacts because less distractions are available. And can hear my sports activity video (if applicable) better.	Negatively impacted by hearing family in house - distracting, self-conscious.	Mostly quiet, no extremely loud and annoying noises. Sounds of nature from outside my house. Small chatter from outside my room sometimes helps too.	Minimal - so I can hear what I'm doing, watching or listening.	Minimal again, so I can concentrate and keep in my zone when doing workout etc.	No outside noises from house is best.
235	I live next to a railway track so I frequently hear the sound of trains go by, but because I have always lived here, the noise does not phase me, if anything - the noise of the trains has reduced because COVID had limited the train schedule. I often hear birds from my studio window in the morning which is quite therapeutic. Sometimes I hear my next door neighbours child throwing a tantrum which c…	If I am listening to music, I do not usually get troubled from the outside environment because I like my music to be loud, so it is usually dominant. I would listen to music if I want to block out noises, in the summer the outside is louder because neighbours tend to play in the nearby gardens. I sometimes get distracted reading but I am able to block out most sounds like the dog barking or neigh…	The only sound that would affect my sporting activities is the floorboards squeaking because I do not like to draw too much attention to myself.	not applicable	completely silent, the only noise made is by me, playing or listening to music with no interruptions of external noise	Completely silent so I can meditate peacefully	slight noise to distract from the pain of planking	nature and natural environment sounds
236	as long as I close the windows, it doesn't really affect my work.	During the weekday after work, there's not much noise really as we live in a quiet residential neighborhood and most try to relax after work. During the weekends, there is a noticeable increase in noise but not enough to disrupt rest. Just children and adults going about their days.	I don't really do sports.	Noise is not an issue as walls have insulation and can keep sound from travelling.	To have an extra room to be used as an office specifically for working from home away from potential disruption. Good pair of headphones with noise cancelling. And a window beside the desk to make work a little bit fresher.	I read and watch tv most of the time while relaxing and I feel it is important to have minimal noise from outside. Luckily, neighbors are not noisy enough to disrupt my rest days.	I do not do sports	Having a home that can keep the noise down is important for sexual activity.
237	My home is generally fairly quiet so I am able to work easily from home. I am near a road so occasionally there can be disruptive traffic noises. Occasionally workmen, binmen etc. can make noise that is unhelpful (e.g. when making video calls).	The same applies as to the work environment. It is generally fairly quiet with occasional noise from traffic or activity outside.	I practice darts at home. A noisy environment does not particularly affect this.		I just need a quiet environment to make calls, other than that I am generally working on a laptop so a small amount of ambient noise is not a problem.	Only affected by particularly loud sounds coming from neighbours or outside activity (e.g. building work, loud music etc.). It is very unusual to be affected by these.	Only affected by particularly loud sounds coming from neighbours or outside activity (e.g. building work, loud music etc.). It is very unusual to be affected by these.
238	I live next to a train station so there is a lot of noise from moving trains. Whilst I do not mind a little distraction from moving trains it is the platform announcements that can be disruptive to my concentration	i find tv a massive relaxation activity. therefore i find it as a positive to my relaxation	sport activity is quite relaxing for me so this positively affects my home time	Very relaxing therefore a positive	My preferred sound environment is a very quiet place with minimum distration. There can be a very faint background noise however this should be like a faint background noise that does not interfere in anyway to cause a distraction	my idea house would be relaxing watching tv perhaps binge-watching a series	Very relaxing watching a sports program	Very relaxing therefore a positive activity
239	My sound environment is usually not distracting, since I normally use earphones when I work for my calls and music. The music helps me concentrate and keep my attention on my task at hand. I do occasionally get distracted by other sounds in my home, usually my daughter playing or dancing downstairs, which does sometimes distract me but not too much.	I don't think that the sound environment has much of an effect on my leisure time since I am used to it and usually it will be overpowered by the sound of my current activities, eg. the film on the TV/	I do not exercise at home, I go for a jog in the park on Saturdays	//	It would be in the countryside where I cannot hear anything other than perhaps some light birdsong or maybe a bit of wind outside. I find that natural sounds are far more pleasant than sounds of an urban environment	It would be slightly engaging, for example I could hear children playing outside. In general I would love to hear small things that make me happy, such as the hum of an oven making a cake!	n/a exercise outside	//
240	It's pretty quiet so easy to work	It allows me to listen to what I want	Not enough room		I would like a bigger room with higher ceilings and less clutter to work from home	Quiet	I would like more space
241	The traffic noise is incredibly disruptive and my neighbours have had construction noise for months which is torture. All negative. I do hear birds though, which is pleasant.	I have good noise cancelling headphones, so this isn't too intrusive. I do have to wear them constantly though as my road is quite busy with traffic and my lounge and bedroom face the street, so I'm usually woken up by cars.	This isn't intrusive. They're loud but I use headphones to listen to instructors. It's not relaxing.	This truly isn't an issue	The ideal environment would be insulated and quiet. I'd like to have a good speaker on which to play white noise or music should things get noisy. No traffic noise at all.	I should be able to control the sound. It should be insulated and quiet. Engine noise is one of the worst noises, especially with the number of delivery drivers riding scooters at present.	I don't really care about this. I don't meditate, so I don't need silence for this. The instructors are generally louder than the ambient noise.
242	I don't think it's having any impact - I haven't even thought about it until now. When i do notice it, i don't think anything of it - except the sirens remind me that there's a pandemic on and do make me feel sad.	I notice the noise from the street when i;m relaxing as more noise happens in the evenings. It bothers me living so close to a busy street and i sometimes feel unsafe	I don't notice the noise when exercising.	I don't notice any noise then either	Thinking about it now, I could improve my sound environment with a podcast or classical music. I might look into that. I feel so busy just getting the family organised and the meals cooked that when i work i give liitle thought to the environment. However I might change that. thank you	I'd prefer it to be quiet so i feel safe. car noise and people talking and shouting interrupt my space and pull me out of my world. It's been better during lockdown as the pub across the road is shut. But we're getting a new front door to help block out the noise.	I'm not sure what would be best - i usually have music on so don't take much notice of the outside world.	It should be quiet and calm. No people shouting outside. Nothing load as we don't want the kids to be woken.
243	The sound environment can negatively affect my activity when working from home occasionally if it interrupts me when I'm working but this is usually a sudden, unusual interruption e.g. the doorbell ringing or a siren outside. My home is usually quieter than my old office environment with less interruptions so I prefer working from home. I live next to a green space with lots of trees and I like t…	It is positive because there is very little other noise. I can hear the TV fine and if I had trouble for some reason, I can increase the volume.	I do not do sport activities at home but it would be fine. There is no intrusive noise and I would probably wear headphones anyway. Space is more important for this activity than the sound environment.	Occasionally we can hear our neighbours through the walls upstairs and this can be off-putting.	My ideal sound environment would be quiet with nature sounds in the distance. I live in a suburban area and although I can hear the birds, I can also hear distant traffic, neighbours and sirens. I would prefer to live in a detached house with a lot of space around me.	There should be minimal obtrusive or outside noise. Any outside noise should be distant and easily ignored. It shouldn't interfere with activities.	A quiet environment would be best to be able to concentrate. If there was any noise then it should be able to be drowned out by using headphones.	Quiet and peaceful is nice but not always necessary. Sometimes a noisy environment is better if partners are self-conscious about being heard themselves.
244	I have no negative sounds from working at home. I have a home office that looks to the front of the street and there is very little activity in the street.	The sound environment at home is very good. We have speakers for our tv and music system and can play this as loudly as we like. I moved to this house from a very busy area and still find it surprising that I can't hear any noise from neighbours.	Although the acoustics in my home are very good, we do not have a lot of extra space for sport activites. I try to use the space that I do have but find it a little restrictive although acoustics are good. I am learning though to adapt to exercise int he house and make the best of it that I can, but have not thought of this in terms of sound environment, but can now appreciate that it is positive…	I have a private bedroom space for sexual activity which is comfortable. Living with adult children though, during lockdown, means there is no time that the house is empty. I find that I prefer to have sexual activity more when there is just myself and partner at home.	When first working from home I was doing so in the open plan kitchen/dining area on the ground floor. This was very distracting as the other occupants of the home were also using these areas. I have since converted a bedroom to an office and this has been much better to allow me to work effectively from home.	To allow me to relax at home the sound environment should be quiet outside with little distraction. I think the seasons make a difference though, as in the summer I like to hear lots of noise from outside. I rarely read at home during the pandemic, even though it is quiet, I find it difficult to concentrate on a book.	For sports activities, I like to listen to an instructor when exercising at home. I have tried doing yoga or meditating, but this can be difficult if I can hear the tv from another room. I find that I can relax and engage more if I exercise outside the home, for instance at the local park.	For sexual activity at home, we will have the tv on in the bedroom during sexual activity. This is not very relaxing but necessary for me to relax if there are others in the house.
245	I find ti very difficult to concentrate to get my work done at home. I hear cars and people talking outside, construction work, my neighbours and my partner making phonecalls for his job in other parts of the house. I dont think there is any positive benefit of the sound environment from working at home.	I find construction noises and my neighbours, as well as people talking in the street quite distracting sometimes. If I am reading I get more easily distracted by the noises than if I'm watching television or listening to music, as these noises tend to obscure the noise outside.	I don't do sport activities at home.	It doesn't really affect my sexual activities at home, as I dont have a lot fo sex. But if I was, it wouldn't impact it that much as I tend not to focus too much on the noises outside or elsewhere. The onlyl thing that would bother me during sex would be if I could hear my neighbours, but I don't hear them in my bedroom.	Natural noises such as birds, trees blowing etc. Also it would be nice not to have to hear all the traffic noises and construction noises in my neighbourhood. It would be beneficial to have a relatively quiet, insulated environment where sounds are not so dominant to distract you or annoy you. If noise was dulled down a bit, even the annoying sounds like traffic and construction would not be so d…	quiet and almost no external noises whatsoever. I would like to only ehar what I am watching or listening to, and not a lot fo noise from outside. If I am reading I would not mind hearing nature noises like birds etc, but I do not want to hear the postman, traffic construction, ym neighbours etc.	If I were to do sports activities at home I dont think the noises would bother me that much, but I don't do sporting activities at home as my flat is too small. I dont know what kind of noise environment would be best for sporting activities but I would say soem external noise as well as music internally would be beneficial. I would not want it to be very quiet while trying to do sporting activit…	Quiet, nature noises would be nice but no other peple talking, traffic or construction noises. I would not mind hearing noises from my neighbours (like cooking, cleaning, etc) but i would not like to hear other people's voices or any external talking.
246	I find noise from the neigbours in the flat below very distracting. The house is victorian era, and has been split into 3 flats. There is a family of 3 living below me, and they are noisy from 12pm until 2am (watch TV, play music loudly and talk very loudly), which therefore affects my working day from 12pm onwards. I also can hear the neighbours at the back of the house, but their noise only aff…	The noise from the neighbours downstairs significantly impacts me. I can hear their TV over the top of my own TV, and reading is not possible as I find it too distracting with the constant neighbour noise. The sound proofing between the 2 floors is not sufficient (as the floor is not carpeted).	I do not do any sport activities at home	There is no impact on this	I would work best in complete silence (aside from nature noise such as birds). This would probably be best achieved by living in a house rather than a flat, as you wouldn't get the noise from neighbours directly below you, and at the back.	Ideally I would like to not be able to hear any neighbour noise (e.g. their TV, music, talking very loudly on the phone for 2 or 3 hours at a time). I would like to hear the birds outside, and the occasional car driving up and down the road, kids playing outside is fine.	If i did sports at home, I think noise would be less relevant as I would have headphones in and would be playing music, so wouldn't hear anything.	I would like it to be quiet, with no neighbour noise.
247	Not good at other noises as it distracts me - mainly the leaf blower which is really noisey on some days.	this is good when watching TV no issues	This is fine it is just background noise and try to zone out		peaceful sounds - more natural like the birds singing rather than the man made noises of construction.	peaceful and natural noises or your own noises like TV	all good
248	Sound of neighbour's children is moderately loud as they are now have online classes due to schools being shut.	In the evening I am able to comfortably listen to music or TV shows with minimal disturbance from outside noises.	I work out 4 times a weeks and have no issues listening to music during my work outs.	Not applicable	No traffic sounds or sounds from neighbours between 8am-7pm. As it becomes uncomfortable to wear headphones for long periods of time.	Unable to hear outside noises such as sirens or traffic when listening to TV shows at a moderate volume (ie. a volume that my neighbours cannot hear).	Able to listen to my music during work outs without it being interrupted by traffic sounds.	Not applicable
249	I live off a main road and have become accustomed to the constant background noise of passing traffic. It only negatively affects my working activity if I am on a call and an ambulance/fire engine/police sirens go past which are very loud. In that case I tend to temporarily mute my sound.	The noise from my TV or music will mostly drown out sounds from outside. I am used to the background noise of traffic etc so it doesn't affect me when I'm reading either.	No impact. I am used to the background noise outside and I am almost deaf to it when exercising.	No impact.	I don't enjoy complete silence (unless on phonecalls where the other person is likely to hear the background noise) and therefore I like to hear sounds from outside my building - mild traffic on the road and people going about their daily activities.	I don't like silence so I prefer to have some background noise, such as mild traffic. However, sirens etc are distracting when they go past the building.	I don't like silence so I prefer to have some background noise, such as mild traffic. However, sirens etc are distracting when they go past the building. I often have music on when exercising so the surrounding noise is irrelevant.	Again I am used to the noise outside, however it would be good not to hear people arguing outside or sirens going past.
250	My sound environment is quite positive, I do hear some noises sometimes however its never loud/ long enough to distract me.	there arent many loud noises which distract me, especially if i have music/ tv on which is louder than any noise in the house. There are a few occasional noises (e.g. chatter, construction etc) that distract me however this is minimal.	I dont really engage in many sport activities at home and when I do I play music through headphones which allows for no distractions.	n/a	The sound environment should be positive, there should be no constant sound which may lead to a headache or frustration, all noises should be kept to a minimal e.g. if you can hear the washing machine, aim to put it on when you're not working so that it finishes washing the clothes by the time you start etc.	it should be relatively quiet so that can you relax and unwind. Noises from other people in the house should be kept to a minimal.	Music is typically quite engaging especially during sport activities, unlike when relaxing, a loud atmosphere may be required to be motivated etc, whether that be music played through headphones or speakers.	n/a
251	The sound of nature is really helpful when I'm trying to concentrate. The sound of the child who lives upstairs running around and banging has a hugely negative impact on my concentration and my mood. Having to share a workspace with my partner sometimes causes issues and compromises have to be made so that we aren't disturbing each other.	Noise from upstairs neighbours can be very distracting and annoying. I enjoy listening to nature sounds from outside as these can be quite relaxing. I also find urban sounds from outside quite relaxing.	Again, nature sounds are quite helpful when trying to relax through exercise. I worry about the noise I am causing to other neighbours when exercising. I also worry about the noise I cause to my partner whilst exercising. External noise isn't really an issue when I am exercising at home.	I wouldn't say that the sound environment is really affecting this aspect of my life.	No noise from neighbours during working hours. Separate sound proof workspaces for all people who are working from home. An ability to shut out external noise without cutting out fresh air!	No noise from neighbours! Quieter external sounds sometimes during the day (road noise etc). Also, less competing noise from my partner.	The sound environment doesn't really affect my sport activities. Maybe sounds of nature may help to relax me when stretching.	Again, the sound environment doesn't really affect this aspect for me.
252	There is not much sound coming from outside my home. Occasionally a car passes but the sound doesn't affect me. Sounds inside my house can sometimes be distracting for work, for example if someone is talking loudly or making something.	The sound environment is mostly quiet. It is not distracting from leisure activities. The sound does not really affect my leisure activities negatively (or at all really).	The sound environment doesn't affect my sports activities much. I mostly do sport activities/exercise outside. I occasionally do work out in my home but it is mostly silent so the sound has no affect.		The sound environment from home should be peacefully quiet but not scarily silent. Its good to not hear sounds of building and sirens and loud voices and to have a room without noise to work. Its often good to hear sounds outside in the urban environment like birds singing or people chatting outside occasionally as a reminder or the world around.	The sound environment whilst watching TV should be mostly silent. Otherwise it is hard to concentrate on what your watching. For listening to music, it might sometimes be nice to talk among the music, or have it in the background.	The sound environment might not affect sport activities much. Mostly it would be ideal to have little sound in order to focus. It depends on which sporting activities a person is doing but i would not mind if there was some noises.
253	The sound environment around my house is overall pretty good in terms of noise pollution. This is a residential street and sound of traffic is limited. That contributes positively to my working activity from home for the most part. Sometimes though, when sound is present, especially from the neighbours or from works on the road, it can be very intrusive because of the contrast to the general quie…	It is quiet enough that it doesn't really impact on leisure activities, as a general rule of thumb.	It doesn't affect the sport activities at home at all, also because I normally listen to music or podcast on my headphones or speakers while working out.	The awareness of sound spillage between the flat does affect negatively the freedom to engage in sexual activities without having to worry about being quiet.	The walls of our flat do not allow for sound privacy at all, and that has to do with the fact that the building was the abode of one family and it has then been repurposed and divided onto flats. The spillage of sounds can be really stressful at times.	The sound environment is fairly good to relax at home. Less building works on the street would help, and less sound spillage between flats.	The sound environment for sport is mainly created by me via headphones and speakers; therefore it isn't really relevant to me.	More privacy in terms of sound filtering through walls and floors/ceilings would be needed to fully enjoy sexual activities at home.
254	Most of the sounds are natural, but occasionally there is the odd annoying individual or vehicle sound from outside.	Aside from hearing the voices of neighbors or their inferior vehicles, everything is fine. I rarely feel incandescent rage. Only when sounds are repetitive, or when one of said neighbors decides to do some DIY garbage once again.	I play my own music to accompany my exercise, so I can easily block out sounds from the outside. It is played at an acceptable level, so I do not draw attention. Nothing intrudes on this activity that I do not create myself, so there is not a problem.	My only activities of a copulative nature involve daydreaming about prior sexual escapades or the ten minutes of masturbation prior to sleep in the evening.	A minimal quantity of annoying sound sources.	Non-intrusive sounds from outside are tolerable.	A suitable volume on my tablet is enough to do various exercises throughout the day.	I would love to be able to play Barry White or 'Mr Vain' by Culture Beat prior to actual copulation, but alas, my imagination and hand must suffice at the moment.
255	I tend to interrupt myself and watch the sky a lot	No change	My sports room has a good acoustic. Therefore I can listen to music and even watch a movie with my speaker system.	Thick walls and sound isolation can provide more freedom for sure.	quite, no construction work around, away from the main roads and traffic, well lighted	Big screen tv with a comfortable sofa	enough space to make exercise
256	There's a construction site right by my house so there is constant noise all day, however I have become used to it. When I have zoom meeting the background noise is not ideal so this is negative factor but I am easily able to move to a different room in the house which does not get the noise	My living room backs onto our back garden which is quiet not a long of cars or noises, therefore this makes it a relaxing space	i do workouts in the evening when it quiet outside, so I am not affect by anyone's noises	im single	no background noise at all	peaceful and quiet no background noise	Background does not matter as music would be playing	quiet, no risk of interruption
257	I am at the junction of two A-roads. The outside sounds dominates completely. it is impossible to have silence.	with the TV or radio on, it's background noise. I can't hear outside with the TV on, if the window is shut. I can't have the windows open if I want the TV on, as the outside is too loud	N/A	I like to have background music on, to create some ambience. If I have sex with the windows open, the outside sound dominates, so I have a fan that is on, which can be noisy, hence the need for music. Sirens going past can kill the mood.	Natural sounds only.	Outside natural sounds only	Outside natural sounds only	Outside natural sounds only
258	Mainly negative as I find it difficult with the kids running around and making noise. Also, the TV is frequently on which can be distracting. This is especially true during online sessions or when trying to concentrate on a difficult problem.	It doesn't really impact me as when I am watching TV the sound drowns other sounds. Also, I am usually being entertained so other less interesting sounds do not effect me.	I don't really do sports activities at home.	During sex, I am too focussed on pleasure to notice sounds. Also, I sometimes prefer loud sounds as it can drown any sounds we are making during love making so that the neighbours cannot hear.	I prefer silence or only wildlife sounds as it can be difficult to concentrate whilst working on a difficult problem when there are other sounds. Having other sounds can be distracting.	As long as other sounds are not too loud (such as loud music) I don't think it matters as watching the television (and other relaxing activities) generally don't require much focus.	I'm not sure as I don't do sports activities at home.	I don't mind loud sounds during sex as it can drown any sounds that we make during love making. Also, we are too focussed on pleasure to notice.
259	I live in a peaceful neighborhood where there is never a constant negative noise from outside the house. But my house is semi detached so on the rare occasions when my neighbor is doing some sort of construction work it can be very distracting and provide a negative sound environment. I would prefer to have a room that is just for me to work in and not in the living room which I have to share wit…	I found watching tv or listening to music blocks out other noises. Very rarely is there any noise from outside the house. usually when watching tv or a movie people in the house are more quite.	If I'm running can where head phone and just zone out sometime people in the house call my name or get my attention. Very rarely is there any noise from outside the house.	very rarely do I hear noises that make this distracting.	It just has to be as quite as possible so I can work without being distracted. I prefer when I can't hear people talking or making other noises. I like when I can't hear any machines or computers making noises.	as little noise from outside as possible the tv or music device should return a clear sound people making as little sound inside as possible	people should leave me alone headphone should block out as much noise from outside as possible tv should be turned off	no distracting noises. can not hear any of neighbors.
260	traffic noise and sirens are really distracting. the lighting positively influences my work. the sights are not very inspiring.	i decide whether I want to play music inside the house. sometimes it is stimulating and sometimes I avoid it. outdoor noises can still be distracting.	I do not mind outside noise as I normally play my own music. I also am happy to speak while exercising. I would like having more inspiring views.		I would appreciate total quietness. I would appreciate no siren sounds or car noises. I would like to have some inspiring views, such as vegetation.	Peaceful music if relaxing, but no music if reading in order to be able to focus. I would ideally like to be surrounded by vegetation. I would like a quiet neighborhood.	Motivating, loud music. I enjoy conversations. A stimulating view to look at.
261	The sound environment has little effect on my work. I typically put headphones on for calls to be able to fully concentrate. It is sometimes distracting if there are construction works nearby.	IT doesn't have a huge effect on me. I can concentrate on my leisure activity without being distracted.	I usually play music was doing sport activities at home. This is typically on Youtube or Spotify on a TV set. No other distraction.	Typically cannot be distracted by external sounds. It does not have an effect.	I would like to have more natural noises. For example birds chirping, light wind etc.. Otherwise I would prefer a quite sound environment.	Nothing but natural sounds.	It is not too important. I wouldn't like to hear intrusive sounds like construction work, motorcycles etc.	It is currently very good. Sounds of water, wind and birds could be a good complement.
262	I have recently moved to a quieter area and so I am not used to how quiet it is. However it is better for working from home as I am not distracted	It doesn't affect it at all, I don't mind the noise	Doesn't affect it at all	Not affected really - although my partner and I have recently moved house into his father's house and the sound of noise within the house is a little off-putting for sexual activities because I am reminded that we aren't alone	Quieter the better	I like a little noise in the background e.g. nature or traffic else it feels too quiet, but nothing so dominating that I am distracted from what I'm doing	I like to focus on music here so other noise is less welcome	Quiet is best!
263	it is positively affecting me as it helps me know that I am not completely alone however the neighbours are extremely loud and while I am on meetings this is very distracting	It is positively affecting me as it is not so loud which means I can still hear what I am watching or listening to without having to put on headphones however I cannot have it so loud that it disturbs the neighbours because the walls are thin, so if i want to listen to music really loud I have to wear headphones.	I do not do sporting activities at home and prefer to go outside for walks so this is not a problem for me.	I currently cannot see my boyfriend due to lockdown restrictions so this is not an issue.	In my ideal house, I would like to be around other people that are wfh, so we have our individual spaces and can work quietly but also come together after on breaks to talk so that it is not completely silent. I would also like to hear nature a bit more as I cannot right now.	calm and scenic and quiet so I am not disturbed by other people	I do not do sport activities so i cannot comment on this
264	Negatively - often distracting. Room actually includes both bedroom and living room.	I suppose it affects negatively. However, it often does affect my ability to focus with what I'm watching. A sound has to be particularly loud.	Does not really affect sports. I'm already concentrating hard on something else that is much more consuming. Not really thinking about what I hear outside.	Not affected	Quiet or at least ambient	Little noise. Few visual distractions. If reading, no one else talking.	Not very affected by the environment. Only thing that really affects this is actual the actual physical space for the activities. Environmental distractions are surpassed by the focus on exercise
265	I sometimes get distracted particularly by my pets or the sounds of my partner working in the next room	It's fine, mostly just noise that I have chosen (i.e. TV, music etc.). The cats are loud everywhere and often but that doesn't really disturb me when I'm not working. It's fine.	I don't do any sport activities at home, I prefer to exercise outdoors.	Not bothered by sounds.	Sounds of nature coming in or my own music, nothing else would be my preference. I wish I couldn't hear the neighbours or my partner on calls as much. I would prefer almost total silence.	No construction, no noisy neighbours. No loud sounds from outside. Just sounds that I've chosen (i.e. TV, music).	As above, no sports at home. I work out outdoors.
266	All of the sounds from my house negatively impact my ability to work from home. I live on a busy road with lot of people walking past and talking, as well as hearing traffic and sirens, which distracts me from my work.	Positive - Because the road is so loud outside, I don't have to worry about how loud I have my TV/music on, which allows me to relax more. Negative - Peoples conversations outside usually distract me from reading. Cars and traffic also distract me heavily and sometimes drown out the sound of my TV/music	Positive - Because it is so loud outside, I don't usually have to worry about how much noise I'm making while exercising Negative - Hearing people talking and loitering outside my house usually puts me off exercising and makes me self-conscious. The sound of cars and traffic sometime distracts me, and I often feel the urge to look outside when I hear sirens.		My ideal house for working at home would be very rural. I wouldn't like to be near any main roads, so wouldn't be distracted by traffic noise and sirens. I would also not like to be near a footpath, so I don't get distracted by the conversations of people walking past. I would like to hear nature sounds, such as birds as this promotes a positive mindset in my opinion. I would like to not see any …	My ideal house would be in the middle of nowhere. I would like to be able to be as loud as I can, and not worry about the neighbours, as well as not having the sounds of my TV be overpowered by external conditions. I would not like to be near any other houses or roads.	I would like somewhere completely silent. Although it is not as important as it is for watching TV, I feel that it is easiest to exercise when I can fully focus on it and not be distracted by other noises. The most important aspect is that I would not like to be able to hear other people/have other people hear me while I exercise.
267	There is a train track quite close to our apartment and the noise from this is quite regular. In the mornings I tend to find this quite distracting but throughout the day I become more used to it and notice it less.	We find that the sound environment in our living room is mostly unobtrusive. Sometimes you will hear cars or delivery vans, occasionally building work but that happens mostly during the day and we mostly watch tv in our living room at night.	We don't carry out any sport activities at home. We live in a small top floor one bedroom apartment with no garden so any exercise is done outside	I don't really have any comments for this section	I think the sound environment should be calm and unobtrusive. I quite like having some background noise, not complete silence so having the tv on in the background quietly is fine, or listening to music through some headphones. There should be no loud or distracting noises which draw your focus away from work.	The environment should have little to no background noise either inside or outside so that you can focus on whatever is it you're watching or listening too. Sometimes I notice the heating makes a little bit of noise when we're watching tv, like a buzzing noise but it's not too bad.	Again we don't do sport activities at home so I can't really comment on what the sound environment should be for home sport activities. I would think it doesn't need to be as quiet, as sport tends to be quite noisey anyway.	No comment
268	There is a fountain outside. The water flows from 9am to 4pm every day - I very much enjoy its murmuring (gentle, calm and soothing). I hear birds overhead - geese, gulls, and crows. Sometimes I hear blackbirds and robins. l love hearing the birds. I tune in to these sounds while I am working to establish a sense of calm and to help focus. I share the space with other members of my family so we a…	The sound environment at present is positive - very little outside noise (neighbours, building works, traffic noise). I am fortunate to enjoy watching TV, reading and listening to music without distracting noises. I enjoy the background sounds of a fountain. At times the sounds of family members can be distracting but I am grateful to have family.	I enjoy exercising at home without noise. I find an empty room (hall, kitchen, living room, bedroom) and am able to exercise uninterrupted for 30-40 minutes. There is very little noise to contend with. Usually I hear others talking or watching the TV but this does not disturb me in the least.		Silence is always appreciated - it is rare to find quiet in an urban environment. I do enjoy the sounds of birds (birdsong) and I like the sound of flowing water. I also enjoy the sounds of rain and wind (the elements). I like the sound of other people (provided there aren't too many and that those people are calm and composed).	I enjoy silence when watching TV, reading and listening to music. I am happy to hear the sound of birds (birdsong) and the sound of the elements (rain, wind, thunder). I don't mind the sound of other humans but I appreciate when it is at a minimum.	I enjoy silence when exercising at home. Occasionally I will listen to music while exercising but mostly I exercise without music. It is more important to me that I enjoy space than silence when exercising. I don't mind the sound of people provided that these sounds are not too loud/excessive.
269	I can see trains zooming by my kitchen window and traffic like cars and busses but I can't hear them. So, I often look outside when I am in the middle of my thought process and it gives me a respite from the screen in front of me. It impacts me positively.	As there are a lot of natural noises, it is very relaxing. I find if I choose to read or listen to music or to watch TV, there isn't any other noises apart from what I choose to play. Therefore it is positively impacting my activities	I do home workouts played out loud from my laptop. There is no disturbance from outside noises making it easy to concentrate. It is a positive impact on my activity.		Some nature noises like birds are quite calming and I like the train noises zooming past as it provides a visual distraction when needed	It should be quiet but there should be background noise ambience like birds squawking or the sound of a gentle breeze. Urban environment noise is a plus point as it makes me feel rooted in the present without feeling isolated.	quiet so I can concentrate on my workout video.
270	I enjoy the urban environment that I live in and being in a high apartment means I have a great view of the city. This includes some green space and the river but does come with city noise. Mostly this has a positive impact on my work but there is some new building work starting much closer which make be too noisy.	Having living in a large city for so long, it tends to become background noise while I'm focussing on other things. So neutral impact. If there was loud building work noise then it would negatively impact me as I would lose concentration.	I live in an apartment so no sport activities take place inside my home. I do some online workouts via my laptop and the sound environment then becomes of my own making. I'd say the hustle and bustle of the city encourages my workouts and to be awake and active, so overall, positively.	I'm focussing on other things and tend not to notice my sound environment at this point! If I was to hear a neighbour or someone else in the home, it would negatively impact this. It's just the two of us who live here.	I'd love to work in the countryside or by the sea. Breeze through the trees or the sound of waves would be lovely. Birds chirping, no traffic or building work noise.	Minimal noise bar the TV/music would be ideal. I wouldn't like other things to interfere. Some city hustle and bustle is nice when watching something similar but peaceful silence would be most appropriate for all, particularly reading.	I live in an apartment but I think being in the countryside and hearing nature all around me would suit me best. This would encourage me to get outside. Or to go for a walk or a run. If I'm working out inside then I enjoy some motivation music on spotify.	Calming, romantic music via spotify is best. Silence otherwise. And no noise from neighbours or any children!
271	It's fairly quiet at home as there are quite a few of us working from home and it hasn't really had a negative impact on how I work. The only thing I really hear is the humidifier which is plugged in the room. Not having a window affects me negatively as there is no natural light coming in and there's no view which sometimes is a nice distraction and uplifting at times when you're feeling overwhe…	I don't think the sound environment affects me too much. We have a nice bay window letting natural light in, whilst we can hear the traffic which is annoying in the summer as you cannot relax completely but when windows are closed its fine. I don't think it impacts me in a negative way at all.	We have a gym room in the basement for working out etc and therefore there are no noise or distractions there and has no negative impact on my activities.	My bedroom is downstairs in the basement too with it's own entrance. There are no disturbances there. You cannot hear the outside traffic or other members of the house from my room (Unless they are in the room above, you can hear footsteps etc) again this does not have an negative impact on our sexual activities.	I'd love to have a room with a nice big window allowing lots of natural light and being able to hear the noise from outside especially in the summer months. We live on a dual carriageway but luckily I don't hear the traffic from the office room however I wouldn't mind a bit of background noise such as people walking past or birds chirping but not constant traffic. Would be nice to live on a quiet…	Nice open space with bay windows, some background noise from people on the street but no heavy traffic flow. It' be nice to hear nature rather than cars so somewhere on a fairly quiet street. No noise from household appliances.	More open space with a window and being able to blast music without disturbing others would be nice.
272	I can hear mostly traffic from outside at certain times of the day, apart from that I only hear random noises and they don't annoy or distract me so I wouldn't say they are negative. I enjoy hearing the people such as my neighbours or spouse chat and music helps my day go in.	Does not affect these activity's.	Does not affect these activity's.	Does not affect these activity's.	Quite similar to how it is now but maybe without the traffic or people passing by the window.	Can't hear others talking, main focus should be what your listening to.	nothing to loud but a bit of noise is fine as your mind and body is busy.	little noise unless its from music
273	I think the sound is positively affecting my work - in comparison to how it used to be in the office. I can hear noises of people outside and traffic noises, but these are easier to block out than the sound of people inside an office nearby. I find it positive to work and pay attention to online meetings when there is little other noise inside the room/	I think my environment is good for relaxing and reading or watching TV as my living room is quiet, and so activities are rarely interrupted.	Occasionally this is negatively impacted if I can hear people on the street outside and I'm worried they can see in through the window where I am working out.		I think the best scenario would be to have little outside traffic noises, such as if I lived in the country side. But I live in a city, albeit a quiet part of the city.	My ideal environment would be quiet, with little interruption from noises outside or inside the house.	Ideally I would like to be able to workout in a more private location where I can't hear anyone else, or think someone is nearby.
274	My bedroom is quite quiet and is quite well isolated acoustically. It definitely has helped me concentrate better in my work. I rarely get disturbed by sounds that come from beyond my own household.	I can hear noises from other household members. This may be a bit of a distraction depending on what activity I am engaged in. For example: footsteps, people talking, etc.	Doesn't bother me at all. I prefer to have some interaction with other people when doing sport activities. I do not mind having other noises around.	My house is definitely very quiet at night, which is conducive to supporting my sexual activities.	Quiet to allow for concentration. Ideally, some ambient noise can be heard. For example, perhaps the sound of birds tweeting or the wind gushing would feel natural.	Some ambient noise would be good. Ideally, this noise shouldn't be too loud and distracting. Some possibilities: birds tweeting, rain fall, water flowing in the pond.	Nothing specific in particular. I usually play music when exercising. This naturally drowns out all other noise.	Very quiet and a sense that induces privacy.
275	The room is at the back of the house and so is generally away from urban noises. My partner works in the same room and takes lots of calls which is distracting. Sometimes the neighbours are loud in their garden which is difficult.	The room is at the front of the house but generally it is quiet. There is less traffic noise due to covid restrictions. it is pleasant and easy to relax.	Do not really have any sport activities at home.		The sounds of birds and nature can be present. The loud sounds of other people should not be present. Gentle sounds of other people in the house and occasional interactions with my partner would be prefect.	No uncontrolled noises present. Should only hear the tv or music. While reading the noise levels should be very low.	Not applicable.
276	The area I live in is very quiet most of the time, so the sound environment is very positive.	It is very positive as the sound environment does not interfere with my activities at all.	It is very positive as the sound environment does not interfere with my activities at all.	It is very positive as the sound environment does not interfere with my activities at all.	I prefer an ambient noise, maybe nature sounds. No urban sounds preferred.	There should be ambient noise, no loud sounds or urban environment noises.	There should be ambient noise, no loud sounds or urban environment noises.	There should be ambient noise, no loud sounds or urban environment noises.
277	Loud unexpected noises, or repetitive artificial noises are extremely distracting and negatively affect my concentration. I regularly hear my neighbours talking outside my window which can be frustrating and make me self conscious that they can hear me. I can hear a significant amount of natural noises (birds and other animals) and the weather which is relaxing and helps me concentrate	The loud noises can be distracting when trying to relax and read. There are a lot of construction noises and general road noises that are not consistent. There is significant noise from neighbours which is annoying and off putting. At night, it can be a lot quieter which is nice. The background noise from the fridge and fish tank is very soothing.	It does not impact sport activities as we generally make more noise than the outside. The background noises does mean that we are not distracting neighbours with our exercising sounds.	At night it can be quiet which means our activities can be significaly louder than the surrounding background noise. It is positive as we do not need to compete with other noises.	Quiet and relaxing at times, with variety. Constant silence can be as disruptive as constant noise.	Quiet but not devoid of sound. Some background noises (like humming) can be soothing and help relax when reading. Nothing too loud or unexpected which can disrupt you.	Louder background noises are better so you feel less self conscious of the noises you are making. Not too loud as to distract you from what activity you are trying to do.	Some background noise to cover any unexpected sexual noises would be beneficial to lessen any embarrassment. Can also allow you to be more sexually unrestrained when there are other drowning out noises
278	Whilst working from home, I have found that when completing tasks that don't require significant attention, music is a great source of positivity, and relaxation for me. I often struggle to concentrate if I am not listening to music, finding myself getting lost in my own thoughts. As we live in a garden flat, the neighbours above can make considerable noise early in the morning, and later on in t…	Whilst it is fairly quiet in the house, including all house members watching television together/listening to music or engaging in conversation, the sound environment positively affects our leisure activities. As a house we enjoy spending considerable time together. However, our leisure activities are never negatively affected from one anothers' noise, but from the upstairs neighbours who, with v…	I do not find that my sound environment affects my sporting activities at home. I often use the living room as my exercising space, and whilst the neighbours or my flatmates may make some noise, it is easy to disengage because I do not need to concentrate to the same capacity as I do with work, or switch off as I do with relaxation. The best way to enjoy my sporting activities, is to listen to mu…	I do not find that my sound environment has many positive affects on my sexual activities as it is easy to disengage with them whilst this is occurring. The only negative aspects of my sound environment at home, would be a housemate knocking on my door and causing disruption. However, as a single person and in the pandemic, this has not been a cause for concern.	In my opinion, I think the perfect sound environment would include a small amount of background noise, either from music playing or another household member moving around the house from time to time. I find great comfort in knowing I am not alone, and this is a great factor in enabling me to concentrate for longer bouts of time. I also think that whilst having a break, for my ideal home sound env…	In my ideal house, my sound environment for the purposes of relaxation, would include being surrounded by housemates and engaging in conversation whilst all other background noise remained minimal. This would include silence from the neighbours upstairs, and minimal traffic noise filtering through the house. Ideally, building sounds and maintenance would be kept to a minimum as this can also be h…	For sporting activities, the sound environment in my ideal house, would be kept to a minimum without the sounds of housemates and neighbours moving around which could be a source of distraction. I would be able to have my music at a suitable level that would build up my energy for the most efficient workout, and I could have time to spend focusing on myself.	In my ideal house, all noises both from housemates and neighbours would be kept to a minimum to avoid distraction whilst building maintenance would also not occur during these periods. The sounds of electrical appliances and kitchen equipment would also be kept down, whilst music may some times be put on for mood boost.
279	i have a primary school behind my house so there is noise from the playgroud during playtime which is distrubing but in short periods	quiet in the evenings but often lots of traffic noise and sirens	n/a. sports activities completed outside of the home	n/a	quiet with some natural noises e.g. birds etc	quiet from outside. little noise from traffic and sirens. natural nosies like nature, and humans is good	sound environment should be energetic with music to help motivate exercise	n/a
280	Children noise during lockdown is causing great disturbance and distraction. Nature sounds are nice and calming.	Not really affected	Of distraction from outside.	Not affected.	Quiet. Comfortable.	Quiet, silent. If anything just nature sounds.	Not so important, but quiet is good.	Quiet and private.
281	I am lucky to live on a fairly quiet pedestrianised street. The noises I hear are children playing (loud but I can't complain as they are coping with the pandemic as many others), general noises from shops on the street etc. I also hear quite a lot of dog barking (not a problem) and loud car revving (a little problem). In my house I hear others WFH which, while a little distracting does not negat…	The effect of the sound environment is mostly neutral on my leisure activities, I do not find it positive as I would prefer to hear nature rather than the city but it is not negative as the sounds are not intrusive. This has the caveat that it is winter and windows are shut. In the summer outside heard noises such as children playing and talking can be a little intrusive and negatively effect my …	I do not do sports at home.	Intrusive noises from the urban environment and heard noises such as voices negatively effect sexual activity at home. This is not a big problem in my current location but has been in the past.	It is nice to hear less urban noise and more natural noise - birdsong, wind etc. although this is hard in a city. It is also nice to work with the murmer of voices from outside, this does not distract me. I do not like to work in silence and listen to the radio or music all day, in a work environment this is not always possibel so in this regard I prefer working from home.	Ideally no traffic noise or loud heard noises, children playing at a certain distance or people speaking is fine as long as you cannot hear distinct words. More green spaces, fresh breezes and less ambient city noise would be preferable.	I don't do sports at home.	No ambient city noise is preferable
282	The space itself is quiet and well-organised, however there are no direct sources of sunlight or views of the outside which can make it feel a little bit constricted. I have a really hard time dealing with noises coming from the rest of the house, especially when people have very loud conversations next door, as it's quite disruptive. The occasional sounds from the outside, such as vehicles or pe…	I am usually able to focus on what I am listening on. Occasionally there are loud noises coming from people/neighbours which make it a bit harder to relax. I don't mind the sounds of conversations r people passing as long as it's just a faint background noise.	I follow workout videos so the sound come out of my speakers and I have the volume quite loud. I also make a fair bit of noise while exercising. Unfortunately my wooden floor is not the most stable so it often squeaks and creaks which makes me a bit self conscious as I don't want to disturb others. Because my own sound is quite high in volume, I am usually not disturbed by outside noises.		I think the space should be as soundproof as possible so as to block outside sources of noise and disturbance. However, it would be nice to have a window close by to potentially use as a bit of a distraction and/or break, to look outside and maybe let it open to let the noise in. It would probably be easier not to be nearby a very busy road as traffic might impact concentration, and possibly be s…	Ideally I would have a room specifically targeted for these activities. A room potentially slightly detached from others and potentially soundproof. Or maybe close to a garden, if present, so you would be able to look outside and enjoy vegetation, the sky and natural noises, but avoiding the sound of traffic and other external sources.	I would love to have a room specifically designed for this, such as an indoor gym. Possibly on the lower ground or basement so I could have my music/videos on as loud as I wish. Ideally I would have windows leading to a garden or backyard, not on a street.
283	It's generally very quiet and I can concentrate most of the time. Sometimes my neighbours would do some renovation work and it's quite annoying to hear the drilling and hammering sounds. I sometimes turn on radio to help me to get through the day especially when I can't focus at work.	My home is really quiet. I don't usually hear any other sounds other than the one I make. I think this has really comfortable.	My home is very quiet. I don't think my neighbours would be affected even I jump at home. I can enjoy doing exercises at home.		The windows should be double-glazed so that I'd close them to reduce the sounds from outside. The insulation between neighbours (e.g. walls, floors) should be of high rating so that I won't hear the noises from neighbours. Ideally my office at home should not be next to water pipes so that I won't hear water flushing.	Walls and floors with good sound insulation so that it won't disturb neighbours. The same construction would also prevent me from hearing neighbours' sound. With closed windows, I should be able to enjoy the sounds I make.	Floors and walls with good insulation so that I won't disturb neighbours. The floors should also not produce noises when I jump on it. The building materials should allow the sounds to be contained inside my home.
284	it is not affecting my working activity.	I can't make noise(watch TV, play music) at home at a volume that I like.	I can't do anything at home as have no space to workout.	I can't because parents are strict and I don't have privacy.	No noise externally. I can play music out whenever I want. No other person in the same space as me.	No noise, no complaining. I can listen and watch at whatever volume I like. I can read without anyone interrupting.	I have the space to workout. No one is blocking the space and watching the TV. I can play the workout video at whatever volume for however long.	I have privacy to do this.
285	sound of cars, hammering of a butcher, horns and ambulances	it's not that annoying because I'm used to it	not annoying		there should be no sound, it should be silent, or at least pleasant nature sounds, like birds	silence, only my tv sound or music sound	my music sound
286	My neighbourhood is really quiet and I prefer it that way. Of course I would prefer to see nature and see birds from my window but in London this is not an option on a low budget.	I love looking at the sky while I am reading, or playing my instruments. It really helps my mental health and makes me optimist for the future. The are no negative effects.	There is literally zero space for sport activities. Definitely a bit negative.	I don't think there is any effect on my sexual activities.	Hearing birds would be nice but we can't have everything. Being able to see the sky and nature would be ideal, but I am happy with being able to at least see the sky. Having less buildings around would also be nice, but unrealistic in London.	Sounds of nature and birds would help again. Ideally there should be more space but again we can't have everything.	Having some space would be great, and I really miss that. Ideally looking at nature, either trees or sea, or mountains. And having a room for myself only would also be amazing.	Nice decorations and lighting.
287	Sometimes nice to hear background sound however depends on the type of sound that it is. High pitched sounds from vent system or other household services can sometimes impact negatively if all else is quiet.	Sometimes can hear the odd sound while watching the TV either from neighbors passing or from upstairs flat, which at times can be slightly distracting.	N/A	N/A	Very quiet, with the odd background noise, preferably natural noises such as wind or rain. Not too much vehicle traffic.	Silence. No background noise either from inside or outside the property.	Silence.	Silence.
288	Not having any impact. I live alone in a terrace house.	I sometimes hear my neighbors through the wall laughing, watching TV, vacuuming... But I have become used to it.	I don't do sport at home.	I would keep windows closed because otherwise you can hear neighbors and they can maybe hear you.	My current setup is fine.	It would be better if there was more sound insulation between the walls joining my neighbors. Because when I first lived here I found it off-putting to hear them. But I recognize it is the age and type of house so I am now more used to it.	Not applicable	Same as above question for reading and watching tv. More sound insulation between neighbors adjoining wall..
289	In my honest opinion area where I live is very quiet. Not many cars drive passed my house there are no building works or anything like this nearby so no noise affects my work. Only noise that may affect my work is my daughter who now also needs to be home schooled. However use of headphones really helps. In overall there a no noises that would drastically affect my work.	As I do not hear a lot of noise from the outside or my neighbour's this does not affect my leisure activities at home at all. I can watch TV without disturbance, listen to music or even read a book. Noice from the outside is pretty much non existent.	N/A	N/A	My sound environment is now perfect as it is. Minimal noise from the outside (cars, passers by etc) to remind me that there is still life out there despite the global pandemic. peace and quiet in my living room where I work so I can focus totally on what I am doing and laughs from my daughter's bedroom to remind me that she is having a great time even when I work. Perfect balance of everything.	current sound environment is perfect, allows me to relax completely. I can totally focus on what I am doing without any disturbance.	N/A	N/A
290	negatively distracting me, such as loud car noises or people watching out the window Generally it is quiet and I do not have distracting sounds (eg other people talking) around me	nice to have people around, it feels homely and relaxing	Sometimes having other people around is distracting	not at all affected	some background noise but not enough to make you lose trail of thought. A mixture of ambient noises is probably best to achieve this.	some background noises of natural sounds. Birds singing is one of my favourite sounds. Other natural sounds like trees blowing in the wind. Sometimes hearing other people talking such as neighbours feels nice and instills a sense of security.	Other ambient noises are good to remove any fear that you are making too much noise.	Other ambient noises are good to remove any fear that you are making too much noise.
291	Broadly speaking the external noises are nowhere near as intrusive as my partner and my child are now. My neighbours upstairs often listen to music or exercise directly above my head. My wife and child often walk in and start talking to me despite me being on a video conference. call.	hardly at all. The only bad noise is our boiler and I can't hear the neighbours to any extant. In the summer our back door opens onto a large garden where we have plenty of birds	I exercise in the garden. I don't do any sport activities inside the house. I don't think this applies to me.	I don't think I've ever noticed any distracting noises when having sex. Our bedroom is quiet. I don't think we disturb others when we have sex.	Complete silence so I can think clearly. At best I'd like a set of nature; sounds like water flowing or the wind blowing. Currently other peoples music is what drives me up the walls.	Generally quiet so I can hear what's being said. Definitely quiet enough so I can turn the volume up without thinking I disturb anyone. Natural sounds like birds help in the summer when I'm reading.	I don't really understand this question. I don't exercise indoors as we have a garden. In the garden I like to hear natural sounds.	I like a quiet environment but I also like music. It's important to be able to relax and know that the sound of our sex isn't travelling. At worst we would turn up the TV.
292	positively because I have gotten used to it. Negatively because sometimes it affects my concentration levels when I really need to concentrated	Positively because I can do these things in a private place, negatively because there is no one around	I do not do sports	I am a celebate	I think there should be sound to at least make you feel like you are not alone. However I think there are not to many distractions as when you are in office and so allows you to work through the noise, especially when having a neurodiversity challenge.	I don't watch TV much, but for reading and listening to music the room must be warm.	Not applicable	Not applicable.
293	i hear most the seagulls that are annoying, and the ambulances as there is a hospital nearby the positive is that my flat is not on the road so it is quiet	any noise is only bothering if reading if watching TV or listening to music then it would cover it	no impact	if there is sound from the neighboors then it feels not comfortable	it should be quiet in order to concentrate and relax	any noise is only bothering if reading if watching TV or listening to music then it would cover it	no impact	it should be soundproof
294	Not so bad. I work in the bedroom, as it backs on the courtyard/garden, and not to the street, which is a lot more noisy, with cars and people. My immediate neighbour is a cab driver and does night shifts, so he's usually asleep during the day anyway. The rest of his family is quiet, no wonder with him being asleep. My upstairs neighbour is out of town since Corona, and usually quiet anyway, too.…	It's quiet around here, and if anything intrusive happens, I can always switch the radio on. For being such a built up area, it's remarkably peaceful. A neighbour opposite practices the violin occasionally, with the window open, but that's not so bad either. The loudest noises are made by the urban foxes.	I don't really do sports at home, I go outside to walk. My flat is too small for keeping any sports equipment anyway.	Hahahahaha I live on my own, and my partner is out in Essex, I usually visit him there.	Like it is at the moment, I would say. Peace and quiet, and if I need cheering up, I can put the radio or a podcast on. The area is very built up, but it doesn't matter, the houses back on each other with their gardens, and there are trees, plants, and wildlife.	It is pretty much perfect as it is around here. Quiet and nice, yet in the middle of everything. I wouldn't want to live anywhere else.	I don't need that really, outdoors spaces, parks, and a public swimming pool are close by.	It's perfect as it is.
295	Building work next to my flat quite often makes me agitated, and when im stressed makes it far worse. Sirens etc i also find really annoying and distracting whilst trying to concentrate	On the whole okay, but outside noise like sirens quite often interupts when im watching tv. Do not have double glazing	I don't do any sport at home	I am always aware of flatmates hearing noises, or me hearing them which is awkward, as the flat is not very good acoustically and sound travels easily	Silent, where you only hear the tap of your own computer. Better insulated windows would block the really annoying sounds that get in. In the summer wen it was hot it was even worse, birds always seemed to be screeching. Generally i just find a lot more annoying noises wfh	A sound proof room where no other noises can get in to distract. And a room that allows tv sound etc to best echo around the room. I would also like to not constantly hear other people in my flat	I do not play sport at home	I would prefer that bedrooms had sound proof walls so we cannot hear each other. I recently heard my flatmate and his girlfriend in the room next door and found it extremely awkward the next day. I am always aware when engaging in sexual activites of flatmates being around which is really offputting, and my partner also gets annoyed that i am so paranoid about flatmates hearing things
296	building work is distracting. Microwave use affects internet. Have to tell family members to be quiet when working on calls. Worked in an open plan office before which is not too different	we have good applications to be able to do this	have a treadmill but not much space to do physical activity	live with parents...	separate area to work from away from family and background noise. good internet and connection. light and windows	quiet environment. good sound quality. equipment to be able to listen and watch tv	space indoor and outdoors. equipment to do sport activity. ability to play music	away from parents
297	Personally, I don't mind the sound environment, it makes work from home more interesting. However, sometimes the abrupt visit from delivery can disturb meeting with clients.	I like the background noise from TV/music while relaxing at home but sometimes it affects the quality time I want to spend with my partner.	My music makes my exercises really enjoyable, time flies by.	Hide our noise from the neighbours.	Set a boundary to the person you live with, have a room for working all for yourself.	Better isolation so I won't disturb my neighbours. Easy access to all movies/series platforms.	Better isolation so I won't disturb my neighbours. Access to the music I love.	Better isolation so I won't disturb my neighbours.
298	It can be slightly distracting as the road I live on has quite a lot of traffic. I use noise cancelling headphones to mitigate this but I do take those off at times throughout the day for the sake of comfort. I consider the outside noise to be a negative but not to a major extent.	If I'm doing something that has an audio element such as listening to music or watching TV then the sound of that is normally sufficient to dominate any other surrounding sounds. When I'm reading I tend to put in Bose Sleepbuds which are like very small earbuds that play a selection of white noise type sounds. This isolates me entirely from surrounding noise. As such I would say that the sound en…	If I 'm working out at home I always do this with music through earbuds. The earbuds have pretty good passive noise cancellation and the music is normally turned up fairly loud, so I would say again there is no effect felt either way.	I'm not currently sexually active.	I would prefer something quite tranquil and rural. I think sounds like birdsong or nearby running water would be quite relaxing and would probably help with my stress management throughout the course of a tough work day. Failing that then I think having no sound at all (or at least very minimal sound) is most preferrable.	Ideally I want as little noise as possible as I want my focus to be entirely on the activity I am engaged in. I would again lean towards a rural setting for this but purely on the basis that there would be less noise overall as opposed to any particular sounds that I might find preferable.	I don't think I could be working out at home without music regardless of what the background sound environment was. As such there's no particular environment that I think would be best suited in this case.	I think the biggest factor here would be not wanting to hear other people's voices. I would generally be fine with any kind of other background sounds but being able to hear distinct words etc. would be distracting and might take you out of the moment.
299	Negative due to traffic	Negatively becuase of the traffic, which is very disturbing for me and is annoying to hear each day. Also, on the previous slide i didnt answer in full please excuse me for this, honestly didnt realise. Thanks!!!	No its not really affecting my work out as i have headphones in blasting music which just drowns out sound form the outside. This makes it wasy to work out. Allows me to think	Skip	To be in a room thats just plain with no noise to distract you. This would increase productivity greatly.	I think there should be no one in the room, should be peaceful, would help for there to be mess as it helps us think and chill.	Empty room which is clear. Allows you to work out properly, with no one in the room allwoign you to work properly	Skip
300	The noise of my neighbours is detracting from my work	It is not as bad as working. When I play my music or TV it bothers me less. I think this is because I am having to focus in a different way to when I am working	I do find the noise of my neighbours annoying when trying to do sports activities such as yoga. I think it depends on what you are trying to gain from the activity e.g. relaxation, reinvigeration etc. You just have to accept loud street noise when living in a city.	n/a	As little noise as possible	Background building characteristics, nature noise.	Quiet background noise, without shouting from neighbours or kids. Allow me to do what I want without distraction.	n/a
301	negatively affecting my concentration	negatively affecting my concentration. family especially children are the biggest contributing factor to this.	not applicable.		urban environment	minimal. i can hear natural low sounds from the urban environment. this wont affect me much	n/a - i go exercising outside anyway and does not affect me
302	distracting noises from outside, people walking past etc. Adjoining wall with neighbours means i can hear them moving around	noise from next door can affect my time in the living room through the adjoining wall	doesn't affect me in this manner	doesn't affect me in this manner	secluded room away from other family members and sound proof to exclude outdoor noises	silent with no outside noise	quiet in order to concentrate	quiet
303	The sound environment is usually fine and pleasant. I live on a quiet street so mostly just hear natural sounds which is fine. However a few months ago my neighbours were undertaking building work and that really negatively effected me.	It's fine - it is mostly quite and I usually only hear natural sounds particularly in the evenings. Sometimes my upstairs neighbours washing machine is intrusively loud but this is a rare event.	I do not do sport activities at home.		As it is - mostly quiet with some natural sounds. Ideally we would not allow building works at this time - especially as we are in a pandemic and I don't think it's 'essential' to get a loft conversion!	As it is - quiet with mostly natural sounds. Ideally I wouldn't have an upstairs neighbour or live in a terrace but it's fine really.	I don't do sport activities at home.
304	There is a bus stop downstairs where I live, every little time, I can hear some people's noises while they are waiting, also the while the bus arriving, the engine sound from bus is quite loud.	if the sounds was too loudly, I will close the door in order to hear better. but my neighbor's dog sometimes barks, this is nothing I can change, so I will resist or increase the voulume, put headphone or change place.	I rarely do sport, but when I do sport like yoga, I will put headphone.	for me personally , sexual activies often happens in the midnight, it is quite quiet instead of any noises. It is me try to make less sound.	should be quite, the wall should be anti noisy desing, it doesn't matter if there is natual sound, like bird but not dog barking. You shouldn't be bothered by your housemates.	it should be quiet without any sound. it is better not to hear dog barking, car, bus passing or pedestrian shouting.	It can be with some noise if do some intense exercising, like running or dancing. but of course not for yoga types exercises.	If there are some sounds from nature, like bird singing , or sounds from neighbour(music or tv) , you won't be fear what noise you make.
305	The sound environment is negatively affecting my working from home. We have been surrounded by construction work in our building since March 2020 and I've found it difficult to concentrate, hear colleagues and be heard.	Sometimes the construction noises negatively impact my leisure time because it's difficult to relax when there are loud noises outside of my control. It's hard to escape from noises even with headphones on. When there is no construction noise, the neighbours talking is sometimes distracting and a bit annoying but it's not too badly impacting on my leisure time. Other noise from outside such as tr…	The sound environment doesn't really impact my sports activities at home because I'm usually watching a video or listening to music and not paying attention to external noises. Most of my sports activity is carried out outside of my home.	I don't think the sound environment affects my sexual activities at home. It's usually quite quiet when this takes place.	Some natural noises (i.e. birdsong, talking, laughter) rather than total silence but not loud intrusive noises out of your control like banging, car horns, construction - these can all be off-putting and distracting. I don't mind ambient sounds (like in a cafe) or hearing other people talking but noises that make me jump can make it very difficult to work.	Quiet sounds from outside i.e. faraway traffic or talking - something to break the total silence. Not too much noise as to be a distraction and nothing too jarring. Sometimes I can hear my neighbours talking above the noise of my music or television and this is annoying.	I don't find noises at home to be a distraction during sports activities so I would say that most sound environments would be suitable. I wouldn't want to hear my neighbours really loudly or other music but ambient noises are fine.	I don't find most noises at home to be a distraction during sexual activities so I would say that most sound environments would be suitable. I guess if you can hear people loudly talking then this would be offputting.
306	I do not find that noise from inside or outside of the house has an impact on my working from home.	The sound environment is nice in the sitting room as i am not disturbed by any loud noises outside and once again i enjoy hearing the birds in the garden. The living room is at the rear of the house so i am unaffected by noise from the road.	I am not affected by noise whilst doing physical activity at home as most of my fitness is outside in the local area	Nothing affects sexual activities at home	My home is well built with good insolation. the bedroom I use for an office is sufficient for my needs. It is quite peaceful and I enjoy hearing the sound of birds and animals from the garden which is relaxing. The sound of traffic is minimal	Peaceful with sounds of nature . The building should be well built with good sound proofing	A room set aside for sports activities also with good sound proofing and on a solid flooring	The room should be comfortable, relaxing and peaceful with no distractions from outside
307	Mostly positive. I cannot hear the neighbours on the same floor as me, nor any activity from outside since my studio is located at the back of the building. The only negative aspects are from the noises of construction work from the houses at the back of the building, and from the upstairs neighbour right above me, who I can hear through the ceiling.	When watching TV/music, the sound from the speakers dominated the sound environment, so there is no negative effect.	I play music while exercising at home, and the sound dominates the sound environment, so there is no negative effect.		I would love more natural sounds from outside (a flowing river, chirping birds, the sounds of a forest), because I feel like that would make the sound environment more relaxing and improve my mood. Also, I would eliminate the noises heard through the ceiling from the upstairs neighbour.	A surround system set-up would be amazing for the quality of sound/quality of relaxation time. It would dominate the sound environment and filter out any outside sounds.	I actually can't think of what the perfect sound environment would be related to sport activities indoors.
308	I hear birds	It is not affecting me because I cannot hear a lot	It is not affecting me because I cannot hear a lot	It is not affecting us because we cannot hear a lot	I like to hear natural sounds	It should not be distracting	It should not be distracting	It should not be distracting
309	It doesn't really bother me	It has no effect as I'm used to it	This is not applicable to me	Doesn't really bother me	Calm and quiet so that you can focus properly on the job. This can minimise disruptions so you can work efficiently.	Quiet so you can hear what's going on	Not applicable to me	Calm so you can enjoy the moment
310	Overall the sound environment is affecting my work negatively. Bangs on the floor upstairs are very distracting. When I hear people talking on the landing outside my room it makes me want to go out and talk to them. One positive aspect of the sound environment is hearing birds singing outside, which is very relaxing.	Traffic noises outside sometimes make it difficult to hear the TV. The location of the living room is good in that people are not walking past, so that has a positive effect. Another benefit is that the living room has a fireplace, which provides a very relaxing background noise.	It is distracting hearing people walking past outside the house sometimes. If the neighbour decides to start hoovering next door it can make it difficult to hear the music while I'm working out. If I'm doing yoga, the occasional banging sound from upstairs or outside can be very disruptive.	It can be distracting hearing the neighbour slamming doors or having an argument. Since the house is creaky I am self-conscious about moving around too much and the creaking noises are also distracting. Hearing dogs barking outside the house when their owners take them on walks is also distracting.	Ideally I would live in a detached house in a rural location, where the only noises are birds singing and the wind in the trees. My bedroom would not be in the middle of a landing so I wouldn't hear people walking past all the time. My bedroom would also not be directly under another room, so I wouldn't hear bangs whenever someone drops something.	Ideally the room would be well-soundproofed to prevent outside noises coming in, e.g. double-glazed windows. It is also good to know that others in the house are not disturbed by e.g. the tv being too loud, so thick walls are good. Ideally the room would also not be on a busy road so if you wanted to open the windows and hear the sounds of nature, then you could, without worrying about hearing tr…	It would be good not to hear noises from the neighbour's house e.g. banging doors or arguments, as this is distracting and demoralising. It would be good to have sturdy floors so you're not worried that you yourself are creating disruption by jumping up and down and making the house creak. Thick walls and soundproofed windows are also very helpful in creating a peaceful environment for yoga and m…
311	I do think I can work with some ambient noise around, however, it depends on the type of work I am doing at the time. I do not mind doing some mathematically involved work in a noisy environment but if I would prefer a more quiet environment to work when I have to read, think, or write. As I take this survey, I can hear the sounds of my flatmate(Landlord) in the office space in the house. He is h…	While watching videos, I tend to use my Noise-cancelling Headsets that allows me to concentrate on the video I am watching. however, when I listen to music use my speaker most times and try to keep the volume down as I do not want to disturb my flatmates. While reading, I also use my headsets to enable me to concentrate.	I don't do any sport activities at home. I do some exercise rarely, but I am usually concerned about the creaking noise the Wood decking would make while I exercise.	we are usually conscious of the sounds that we make. as the bedroom is directly on top of the living room and what ever sounds we make will be heard by any one in the living room.	Ideally, I think I would like a soundproof room. I would be able to take my meetings without less consciously about if sounds from the meeting are disturbing other people in the house. also, I would be isolated and can then artificially control the sound environment to suit my work per time.	I would like a much quieter room. Less noise, and more privacy. Most times, I relax by watching podcasts or watching movies. When I do, I use my headset which blocks out noise and allows me to concentrate on what I was watching. I also relax by reaching out to a friend via a phone call or video chat and but I am mostly conscious to know if what I might be saying can be heard from outside my room.…	I don't mind some noise when performing sporting activities. Music helps me work out better.	Sound proof!!!
312	In the mornings it's usually fairly quiet, so I can usually focus more around those times, however, I don't usually have a lot of work coming in in the mornings, so it doesn't always make my day any more productive. From about noon to late at night, there's almost always noise either from inside the house or from our neighbours, which makes it hard to focus, and I often times give up and just end…	It doesn't really affect me because I tend to use earphones. However, at times, it would be nice to go without them because my ear can start hurting from wearing them too much to block out noise. Because of the noises, I also end up watching things and listening to music more than reading or studying because it's hard to concentrate on those things with too much noise around.	I tend to only do them in the morning when it's quiet. I sometimes do exercise in the afternoon in the living room. I'm not really bothered by noise when it comes to exercising and I don't do anything that makes much noise, but sometimes I do hesitate if there's a lot of chatting and such right in front of my door.	I do not have a partner and noise doesn't affect me in solo activities and I tend not do make noise either.	A low level of several people talking so it blends into one, or quiet with only noise from the streets which isn't too distracting. I don't mind cars passing by or people talking outside, but loud construction noise can also be distracting. If there is a low level of talking, I should have the opportunity to have a quieter space when needed with no background noise.	If there isn't too much yelling, singing, screaming and crying coming from housemates and neighbours, it's good enough for me. People talking and laughing loudly or right in front of my room can also be uncomfortable when I'm trying to focus on something but that doesn't bother me as much as the first examples. Construction noise and the sound of the loud fan at the neighbours could also go away,…	It doesn't have to be fully quiet at home for sports activities, but it would be nice if people didn't stop by right by my door to chat when I sometimes want to do a bit of dancing or stretching in my room. So general noise is fine, just not having people right by my room.	If I had a partner, obviously, I would like us to be by ourselves, or for there to be quite a bit of noise in the house so any sounds can go unnoticed more easily. Otherwise, I'm not affected much by noise.
313	Positively - the room is relatively soundproof and I don't hear too many other noises. It is not near the street so I don't hear much traffic. Negatively - so much building work going on, fire alarms going off constantly. It is so difficult to hear my lectures when building drilling is going on, and the fire alarms make me irritable.	Noisiness from building makes it hard to relax, can't hear tv series. But when there are no building noises, the environment is fine for leisure activities	The gym is in a different room, so it is soundproof and I wear headphones with loud music which is conducive to my workout. This is adequate.	N/A, not allowed visitors in my accommodation during COVID	Natural noises from outside are fine, but traffic and building are unideal. The ideal place would quiet, or with noises that are soft and more white noise, able to be blocked out, rather than uncontrolled, coming out of nowhere and distracting	No building noises and fire alarms to enable me to relax properly	Ideal environment is soundproof gym with my own headphones	Not be able to hear other people in the building, it would be awkward
314	It is positively impacting me. I like a bit of background noise. Something similar to what I would have in the office.	I think there is a nice balance of noise from outside. It is not too noisy but there is enough noise to make me feel that I am not isolated from everything.	We rarely do sporting activities at home. I, myself, try not to be too loud as we live in a semi-detached house and I do not want to annoy the neighbours.	This has no impact for us. Noise is not a consideration.	I like work chatter, background noise.	I do not want to hear my neighbours when I am relaxing. I feel that this would be a distraction. At present this is not an issue as we rarely hear from our neighbours.	The only sporting activity would be doing exercise via youtube. I prefer background music whilst doing any exercise so more noise is better in these occasions.	I prefer a quiet environment, free of any worry that I might be interrupted, or someone can hear something
315	Sounds can often impact my work negatively, as my housemates often watches TV during the day and listens to music very loudly, which disturbs me. When she is not in however, the house is rather silent which is nice.	It doesn't really affect it, as whilst I'm watching TV, listening to music or reading I tend to use headphones.	Not all all - I use headphones as I exercise very early in the morning.	Not affecting it - I don't currently have any sexual activity.	I work best with silence. Other than that, white noise. I don't enjoy working when I can hear words being spoken because my brain will automatically concentrate on that.	I'm not very precious about this - I would prefer to avoid drilling and the such, but I find it quite easy to use headphones in order to relax.	Again, I don't think this is very important as I workout with headphones, so can't hear the environment around me.	... I wish I was having sexual activities, but I'm not.
316	I've loved having a garden and outside space during covid- feel very privileged to have this	I can hear my upstairs neighbour pottering about- its okay but can sometimes be annoying in the earlier morning time. The sounds of planes were more promenent during the summer when more people were traveling. I love ow quite it is for central london- I used to live beside a train line which was very busy and ran all night.I got used to the noise but it is nice how quiet my new home is	I've found it very difficult to do any sports activities at home- can't relax into it.Cleaning dismay main physical activity- I listen to podcasts when I'm cleaning. Keeps me company and I enjoy listening to them	live in a quiet home,I don't worry about neighbours hearing us. Sometimes we listen to music but not always	quite, nature sounds, able toped windows without traffic noise	watching tv- should be quiet and able to hear the tv clearly. When reading I like hearing my partner cooking in the next room- I find it really relaxing	Ideally I wold have my own gym/studio dedicated to exercise with mirrors and a surround sound system to play may music. Ideally this room would be soundproofed so I wouldn't worry about disturbing my neighbours	the soundscape in my home is pretty ideal as it is
317	The bedroom is facing the street, so sometimes there're annoying conversations, distracting noises of deliveries (each time, trying to figure out if the knock of a delivery person to me or my neighbour), but very pleasant sounds of birds singing, when they do - transports me to the countryside (I forget that it is a very urban area) and occasionally neighbour's cat's meowing, which on one hand di…	The passing of the vehicles might distract and annoy me, especially if there are several in quick succession. On the other hand, the singing of birds outside my window on the nearby tree provide a lovely 'concert'. The people passing by and talking would disturb the tranquility, especially if it happens late at night.	It's hard to say anything about sports activities, as I do not do sport at home. In a way, this is a n irrelevant question for me.	People's sounds and loud conversations outside would irritate and disrupt, as they sound too close for comfort. The knowledge of other people at home, negatively affects me, as, though natural as the sexual activity is, it is associated with intimacy and privacy.	I would prefer more countryside sounds. Birds singing lifts the mood and allows to concentrate. The rustling of the leaves provides a soothing effect.	I would like to know that I'm able to be as loud as possible, when listening to music or watching TV, if I wish so, and that would not disturb anyone, neither at home, nor the neighbours. I wish the same would apply to the sounds penetrating into my house. I don't want to hear the sounds neither from the other rooms in the house, nor from the neighbours. I would love to hear more birds singing, t…	This is a totally irrelevant issue for me, as I do not do any sport activities at home. My sport activities are always outside.	This will be similar to the relaxation question. I want to have an option of not thinking neither about other people in the house, nor about the neighbours, when engaging in a sexual activity. Neither do I want to hear or be aware of the others' sexual activities. Splendid isolation would be ideal. Birds' singing excluded.
318	Positive - mostly quiet, unless flatmate is in a meeting or using the kitchen. Negative - Traffic noises and sirens is more apparent at home due to being close to a busy road.	No negatives. Can concentrate even with traffic noise. Music, TV and podcasts are often loud enough to mask other sounds.	Doesn't affect working out at home. I play music when working out and concentrate on the workout. No negatives.		Quiet environment with just me in the room. Sounds of nature (eg. birds chirping or flowing water) would be pleasant. No traffic or external noise, like building works.	Would be ideal to have surround sound so can appreciate music and TV shows. Less external noise would be ideal. Thick walls so can't hear the neighbours.	I feel like external sound doesn't really affect sporting activities. I play upbeat music when working out to help focus. Space is more of an issue than sound.
319	The room that I work from faces onto various gardens and accordingly most of what I can hear is natural sounds - water features etc. These are positive. I can also hear dogs barking however which is definitely a negative.	While reading it can be distracting. While watching TV I don't really notice anything. When listening to music or chatting I don't notice it either really.	I'm normally too tired to notice anything. Sometimes when I'm warming up. I've only recently started to exercise at home.	Not at all!	It would be great to have more natural sounds. Quiet but not too quiet. No industrial sounds.	Quiet, natural noises. Nothing industrial. Nothing too loud or it would be distracting.	Quiet. Anything loud would be distracting and I'd be very aware of the fact I was working out. Definitely no voices.	Definitely no voices!
320	Its essential to me in a positive way , because if it is too quiet many random thoughts will come into my brain which makes it even more difficult to concentrate	The current sound environment do not have much effects on my leisure activities. But if I got to pick one it would be more positive than negative because it is pretty quiet and my leisure activities would not be disrupted.	I do not engage in sports indoor so it is not applicable to me. The sound environment would neither be positive or negative because being quiet is not a bad thing, but having some urban noise outside can provide the vibe	I am living alone so this is not applicable. But i would say my place would be negatively affecting because my place is a quiet sharehouse, the noise I made during this can leak out and other housemates can hear it.	Music would be the best because the rhyme is most engaging, and I am used to listening to music while studying before. Some natural sound would also be nice.	As long as it is not too noisy. Natural environment and urban area would do, construction noise would be a big no	Does not really matter unless I am doing Yoga. the sound environment would not affect much if I am just doing planks or situp. So I will go for natural environment or urban	Preferably not too quiet and with privacy. I would say urban area should be the best. But natural surroundings also do as long as I am not living with other housemates
321	In my opinion, my acoustic environment changes into my work very well because when I need some peace, I open the window and listen to the birds singing, when I need some motivation, I turn on the player and listen.	In my opinion listening to lo-fi music while reading is really good, you can emphatize and chill.	Thats good too.	Maybe.	In my opinion, the acoustic environment is close to nature, peace and harmony	0 sounds silence to focus	workout boosting music	romantic music sounds
322	During most of my work day, I try to block out surrounding sounds with music. During meetings, outside noises can be very distracting so I sometimes need to use headphones. The most distracting noises are neighbours' conversations and maintenance/building works.	It's distracting hearing neighbours talk, argue, or shout right outside the window. Very noisy neighbours out the bedroom windows, not as bad out living room so sometimes better to watch TV, read, listen to music etc. at that side of the flat. Traffic noise is minimal, due to it being a caul-du-sac, so that is good. TV or music may need to be turned up on busier days in the street.	Neighbours in the street can be distracting during yoga sessions. Otherwise, not really an issue.		A quiet office or study within a home that is away from housemates. No noise from neighbours. Natural outdoor noises (birds, animals etc) but away from noisy people, cars, alarms etc.	Natural surrounding sounds (birds, water etc). No maintenance work on surrounding buildings. No noisy neighbours.	Music or instructional video as main sounds. No loud and intrusive sounds from surrounding flats.
323	The minimal outside noise doesn't bother me at all. And most of the time I will have music playing when I'm working anyway.	It doesn't affect it at all as the TV is louder than any other background noises.	I usually have music playing when I exercise, and it helps that I don't have to play it too loudly.		Ideally it should without outside noises such as traffic, sirens, birds etc, and having no one else in the room with me so I can play whatever music I want without using headphones.	When reading I would play some quiet ambient music, when watching TV or playing music, they should be the only thing that I can hear	I am not too fussed when I'm exercising, it is just something that helps in the background.
324	We are in the depths of winter so I hear very little external sound from my work desk in the living room so I can concentrate very well. It is like being in a hermetically sealed chamber. Perhaps the odd car horn is the only sound I hear but other than that it is quieter here than at my office.	I would want no external distractions whilst listening to music or watching TV/reading so my home sound environment is positive in that regard. Only on very rare occasions do I hear things outside like car alarms, traffic that interfere with my leisure activities. Right now there is no building work being carried out at neighbouring houses which is also a massive positive as that can sometimes be…	I don't participate in any sport activities at home. My exercise involves going for long walks or bike rides right now as gyms are not on the agenda. I watch a lot of sport on TV but that is a pleasant experience where external sound interference rarely occurs.		The ideal sound environment for working from home would be near silence intermingled with the odd sound of dogs barking, birds singing etc. Ideally there would be no traffic noise, no human chatter including the sound of children playing and no hammering, drilling etc. Working from home, even an urban home, can be a quiet experience and if not, playing music is helpful to block out unpleasant noi…	The perfect sound environment for relaxing would be a quiet spot with no annoying sounds like DIY or building noises, traffic noise, car alarms, children screaming. Ambient music or jazz would be perfect to aid relaxation and the sound of birdsong is also relaxing.	If I were to perform sport activities at home on a treadmill or exercise bike I would like to be able to amp up dance music to give me energy and to lose myself in the music as I work out. I would want to control the sound environment myself through music or language learning CDs so I get caught up in the aural environment fully so that the exercise is almost secondary and forgotten. I like to ex…
325	Sometimes it's distracting as can see and hear people outside the window. Plus get a lot of birds on the berries on the bush outside the window which distracts me sometimes. Though it is nice to have natural light and makes me feel more positive to be able to look out the window as we are currently on lockdown.	It's great as very quiet so can concentrate on TV, Listening to music or reading with no distractions.	Great as again quiet, so not distracting from what you are doing	Great as again quiet, so not distracting from what you are doing and does not make you feel uncomfortable	Needs to be quiet from people and loud noises. But needs a little subtle noise so not completely quiet	Needs to be very quiet and peaceful so can fully immerse in what you are doing	Can have some noise, but low so does not distract you	Can have some noise, but low so does not distract you and you certainly don't want to hear people close
326	I always work from the quietest room of my house so there's not too much impact, and the majority of the time I have high quality noise cancelling headphones on so it takes a very loud noise for me to be distracted. I do live relatively central in London though, so if I'm not using the headphones I can certainly hear other sounds at times. Sirens are pretty commonplace, as are horns from cars. I'…	Once i've finished for the day I tend to take my headphones off, so it's a different experience in many regards. I guess I probably notice the sounds of the world more than I would during the day, especially as outside of work I try to take a little break from having music on, either through a speaker system or headphones. I definitely notice cars and horns more outside of 'working hours' however…	I don't really tend to do sports activities at home as there isn't really space for it so this is difficult to answer. I'd imagine that because I'd be focusing on something I probably wouldn't notice external sounds as much. Certainly notice the sounds of London when I go for runs outside!	N/A	I work in the music industry so spend a large amount of my day listening to new music, which requires quite a lot of concentration. A completely quiet environment is certainly for the best, away from busy roads and ideally away from other flats. Having worked in offices before with sound proofing, that would certainly be ideal however is prohibitively expensive!	I'd love to have some form of external sounds still - I think complete emptiness is disconcerting. Bird song, the sounds of people and of life is important, especially at the moment when human contact is vastly reduced. I wouldn't want an environment that felt completely sterile and like a vacuum.	Probably less sound here than whilst relaxing, as concentration is important for this. Ideally silence would be more suited to exercising at home - that is silence outside of the sound of any gym class I was watching / music I was listening to.	N/A
327	The sound environment is not a big factor in my working activity, living here I'm used to the sounds I hear on a daily basis so I usually block them out. They only distract me if I'm feeling particularly irritated for whatever reason.	Almost all the time I have headphones in my ears, with noise-cancelling enabled. I can't hear any other sounds and when I can I usually don't even register them because I'm used to them. The sound environment has very little effect on my leisure activities. In terms of music, it makes me more motivated.	I have never done sports activities at home without noise-cancelling headphones in. I'm always listening to music, which motivates me. The only sound I can hear when doing sports is music.	N/A	As long as the sound isn't too loud or frequent I should be able to get invested in my work and pay no attention to it. Ideally, the sound would be soothing, or no sound at all. Something like waves or birds as an example, or quiet lo-fi genre music.	Relaxing best at home is always better with music in my opinion. I never watch television however if I were to it would be best to have a surround sound system with no other noises to distract me from the TV. The best sound environment would be only music and nothing else.	Similarly, I always do sports when listening to music. It feels empty without it. The best sound environment for sports would be music and nothing else, specifically powerful music.	N/A
328	I feel comfortable hearing other normal to me noises whilst i am working. I would use headphones whether in the office or at home so it doesn't affect me so much. Only issue is when in meetings i warn others in my house not to disturb me.	The only issue here would be due to the poor noise insulation between rooms, when watching something you may need to have the volume up to listen properly otherwise family members (shouting) will disturb your viewing.	i generally do sport activities in the outbuilding which is detached from the main house so has little impact on my sport activities.		Less people noise maybe but otherwise the environment is fine.	Allow the sound to stay in the room and not escape to disturb others, whilst also giving you a feeling that you can listen comfortably without worrying about others.	No real preference when doing sport activities, i can focus alone without distraction so no ideal environment.
329	The sound environment is mostly fine. Neighbours could be more considerate. But 95% of the time I have no distractions.	I am often disturbed by the neighbours. It's not possible to have a midday nap. I use headphones to block it all out.	N/A	Evenings and nights are better.	I don't like traffic noise. I don't want to hear anyone's loud music. Home should be a peaceful place.	People need to be considerate but that is a lot to ask these days.	N/A	No lous noises.
330	negatively. Silence is the best sound when I'm working and it's hard to have a full quietness here. My productivity lowered a lot since I'm working from home. The worst part is that sometimes it's impossible to isolate from these sounds. I'm very unmotivated and can't get fully focused.	When I'm listening to music or watching something I just put on headphones and I'm fine. When I'm reading I can't focus because of the noises. I would say it has a slightly negative impact on my leisure time.	I don't mind any noises. I just work out and don't really care what's happening. I would say it doesn't have any effects in my case.	I don't perform sexual activities at my house since I would feel extremely uncomfortable with my family being in the house at the same time.	In my ideal house, I would be alone. Only me and my thoughts. I get distracted easily when other people are around. Especially when they are not behaving quietly. I achieve high productivity only when there are no sounds. A good window and thick walls could also help. Preferably the room I'm working in shouldn't be close to the main street.	It should be quiet with other people. I don't mind urban noises, I even like them. I'd also rather not to hear my neighbours.	I don't mind any noises.	It would be nice if there were no noises except for music.
331	When working at my desk I often hear the sound of cars driving fast but it does not heavily impact me. I rarely hear the sounds of my neighbours. Overall the sound environment is fine.	In the living room the sounds of people outside my house and cars is louder. When the road is busy it can make it harder for me to relax.	I don't do sports.		If there was complete silence with the exception of natural sounds like birds I would easily be able to focus on my work. The sound of cars driving past isn't a big hassle but can sometimes get annoying.	I would much rather the sounds of nature to dominate any other sounds as it can help me calm down after a long and busy day. I should rarely be able to hear the sounds of cars or building work	N/A
332	Sound insulation is good. Do not really get disturbed by noises out side	Sound environment is fine, cannot really hear noises from outside with the TV or music on	Same for training, usually listen to music	Usually having music in background, so ok as well	I personally like quite working environment.	Quite, no sound from the outside	Quite, no sound from the outside	Quite, no sound from the outside
333	I generally listen to music while working so the sound environment has little effect on my work. Where I have meetings on speakerphone, I sometimes have to close the window to drown out noise from birds or construction work. If I had to work without headphones, I would be distracted by construction work and by the sounds of the people I live with.	I have a good environment for these activities. The main inhibitor is that I need to keep quiet in the kitchen when my baby is sleeping in the living room. I might struggle to read without headphones but I do not do this often.	I wear headphones while exercising. Consequently, I have a good sound environment for exercising. The only occasional distraction would be construction noises from outside.	The only negative here might be noise from the neighbours' TV or music, but this is rare. We have a good sound environment for this.	I should not hear outside noise that distracts me from my work or makes me unable to hear meetings. Thick walls and rural environments may help with this, but the main help is being able to use my headphones. One thing that would help is for my office room to be further away from the other rooms of the home, such as on a different floor (I currently live in a flat) or in a small outbuilding.	The sound environment should be quiet for reading. For watching TV, disruption is less of an issue. I listen to music on headphones so disruption is even less of an issue for this.	I exercise using headphones so distraction is less likely. I do not find background noises too disruptive for exercising. I do not think the surrounding environment would have a great effect on my exercise.	The sound environment should be mostly quiet with no conversation being heard.
334	It's nice to be able to chat to my partner while working but we have problems if we both have to be on calls at the same time. Otherwise the environment is pretty neutral.	We can't hear our neighbours so most of the sound environment is controlled by us. We don't often listen to music for long periods of time as I can find this distracting if trying to focus/listen to other things. There are often loud conversations/arguments outside our window which can be discomforting in the evening.	I don't notice any sounds external to the flat during this time. I like to listen to music or videos though so this covers up any other noise.	There's only two of us at home so no other sound in the flat. We hear very little of our neighbours from the bedroom. There will be the odd noise from outside but nothing worrying or intrusive.	Quiet but with some chat and unintrusive background noise. The option to have somewhere quiet to work while on calls. Traffic/nature noise from outside if ok but no conversations from people on the street/honking cars etc.	I'm pretty relaxed about this. As long as there is no loud music or arguments/loud voices from neighbours/outside then it would be relaxing. There is usually not too much distraction in my home as there are just two of us but I suppose it would be more relaxing to have children or loud pets occupied elsewhere.	I'm not really focussed on my sound environment at this time. I prefer having music to keep my motivated/make the time go quicker. Any other noise wouldn't really grab my attention.
335	Neighbours can be noisy. There ought to be better insulation between floors of the building and wooden floors shouldn't be allowed without substantial soundproofing. And giant TVs are not suitable for flats.	It's fine when it's quiet and noise is at a reasonable level, but not when people have parties/really loud TV/neighbours are causing other noise, like gaming or loud sex	I always wear headphones when exercising so it's not a problem	skipping this	It should be quieter. Better soundproofing would be great; the kind that means you can't hear your neighbours' loud TV, loud radio, building work with drilling/hammering/scraping, high heels on wooden floors, visitors at 3am, etc. I don't mind traffic or ambient sounds	It's okay to have some ambient background noise, but not when it's so loud you can't sleep or hear your own TV, etc, and that's mostly due to the poor soundproofing in the building, and no set rules on when people can do noisy building work .	Again, not a problem as I always wear headphones when exercising	skipping this
336	I don't hear much noise from neighbours or the main road so I am able to concentrate. It would be nicer if I had a better view, of a nice lake or greenery.	There is not much vegetation to appreciate so I mostly use social media to relax or the TV. Outside noises are not loud or distracting.	The environment doesn't affect me.	The environment doesn't affect me.	No noise from neighbours or the main road, a beautiful view of greenery.	A nice view, no birds or animal noises. A good amount of sunlight daily.	A nice view, no birds or animal noises. A good amount of sunlight daily.	A nice view, no birds or animal noises. A good amount of sunlight daily.
337	The environment is positively conducive to me getting work done and there are no negatives that I can't handle	The level of sound and peacefulness positively affects my leisure activities	There is no impact on my sports activities as I run out of the home	There is no impact on my sexual activities	Preferably only the natural sounds of birdsong	In effetc as it is now with low level birdsong	Not relevant as I conduct my sport (running) out of home	Good as it is now ie very quiet outside the bedroom. There are no disturbances. Obviously it can get a little noisy in the bedroom but I won't go into detail.
338	Not so different from working in an office building in central London. Actually, there is less noise from colleagues so I can concentrate better. I don't have to rely so much on white noise or music to isolate from external distractions.	Environment is good, really quiet so no distractions for reading or watching tv. Only the occasional ferry or people passing by, but it is not enough to be annoying or affect my enjoyment. I am quite happy with my current situation.	No sport activities at home. If I did, I would be more concerned about causing noise rather than hearing it. I am not sure how the noise would travel through the walls.	Environment doesn't affect this.	Good isolation in the building from street noises (traffic) and neighbours. Ideally it'd be good if appliances, heating, etc were quieter. Sound from Nature, like birds, are not distracting and can be a bonus to feel more relaxed, so ideally being in an area that is a bit outside the busier areas in the city would be good.	No external noise at all would be ideal. Ideally a location quite remote in a well insulated building. Outside of a city for sure.	I don't practice sport at home. If I did, I don't think any noise would affect me. I would be more concerned about causing noise for any existing neighbours.	Acoustic environment never affected this for me.
339	Construction is annoying but its ok. Not too loud, not too quiet	It isnt	It isnt	It isnt	Sounds of nature, general peace and quiet.	Peace and quiet	Peace and quiet	Doesnt matter
340	I don't hear a lot of noise coming from outside or inside, it's mainly my partner and I working. We mostly use headphones so we don't affect each other. There's like a white noise coming from the computers so that can be relaxing and good for concentration.	Positively: It's fairly quiet. We had a construction site nearby a few months ago and that really affected us but now it's really quiet I can't complain. negatively: I would love more sounds from nature I find them more relaxing. As everything is very quiet any noise that me or my partner make is a big noise.	I exercise at home with my headphones on, so I rarely listen to anything else while I'm doing it. There is really not a difference whether there's more or less noise in my environment as I always have headphones with music while I exercise.		I would love the sound of environment to be mainly from nature (birds, wind, rain) I think that those noises are the most calming and it helps concentrating. If it's mainly from inside sounds I'd rather they'd be white noise or a something that isn't annoying. But mainly I would work the best with nature sounds.	The sound environment has to be quiet, not a lot of noise especially from cars or traffic. Ideally the sounds of nature would be the best as they're the most relaxing for reading. For watching TV or listening to music I think as long as I can't hear anything annoying it can be fine so I don't have to have the volume really high.	I don't mind the noise when I'm exercising at home. I always wear headphones with music. If for any reason I'm not wearing headphones, then the sound environment would be ideally quiet without any cars or traffic noise, but I wouldn't mind neighbour's noises or voices.
341	I have a lot of family members in a small house, with a lot of traffic in the room I work in. So it's sometimes very hard to concentrate with all the noise i.e. crying baby, TV, talking loudly, cooking and fan exhaust, vacuum etc. I have to plan the time I do my work around when its quietest at home. But working from home also allows me to not be disturbed by other co-workers and customers talkin…	It affects it a lot during afternoon and evening, as there is a 1-year old in the house who is constantly needy. I sometimes have to relocate rooms if there is really loud building works happening outside my window, which occurs a lot. During night-time, the sound is relatively quiet so am able to enjoy watching TV in peace.	I am usually interrupted from exercising by the crying baby in my house. I have an elderly person living with me, who is always talking and asking questions. The only place with space to exercise is the living room, which is a high traffic area for everyone.		There should be no external sounds, except or low-level nature and distant building works. If there are sound in the home, then this should be limited to a small period of time, e.g. during lunch-time. I should have privacy from others when I am on a call and not be disturbed unless its an emergency.	It should be quiet and non-intrusive. There should be low-level noise from outside. People should not be shouting and should speak in a normal tone.	It should be quiet and non-intrusive. There should be low-level noise from outside. People should not be shouting and should speak in a normal tone.
342	not too much of a problem. I like to have some background noise. Was more distracting in summer when had windows open as the weather was hot and don't have air con at home.	The sound environment is good for relaxing in these ways. There's not a problem. I can relax in these ways without distractions.	The sound environment is positive for sport activities at home. It's not a problem. I can do sport activities at home.		generally quite. Able to choose what noises you have, eg: open windows if you want without concern about the noise. Able to choose when to have music on or when to have calls.	Generally quiet. able to choose what to put on TV or what to listen to. To be able to listen or watch without other louder noises.	Generally quiet. However some noise from indoors or outdoors isn't a problem when doing sport. There can be noise or no noise when I'm doing sport at home, it's not a problem.
343	The sound environment is actually preferable from home. I found working in a busy office could be quite distracting especially with clients coming in and out regularly. I rarely find the sounds from home distracting me unless there are building works.	The sound environment won't have much effect on me while watching TV or listening to music. Sometimes will find sounds from neighbors or outside distracting while reading but this is rare. Sometimes will use earplugs.	I rarely exercise at home.		Some natural sounds ei birds, wind through trees. Mostly silent aside from this, especially no sounds from neighbours or people. Quiet radio or music playing.	I don't hugely mind the state of the sound environment while watching TV or listening to music. I usually like silence while reading but don't mind the sound of nature. I struggle to relax, especially late at night, if I can hear too much from neighbors.	I have no preference for sound environment while exercising at home. I usually listen to music or a podcast anyway so I can have something to concentrate on.
344	I enjoy the usual background noise from outside but I am negatively affected by the additional noise of my flatmate also working from home.	For the most part, it's okay. Sometimes it's irritating if I'm trying to relax and I can hear my flatmate on a work call. The neighbour upstairs also occasionally does renovation work which is extremely annoying.	not applicable	not applicable	Just as it is now, except for the sounds of other humans in the same house. The day to day life outside the window is soothing. I don't mind incidental noise.	I'm happy with things the way they are. I like the atmosphere of my street and neighbourhood. I enjoy the little reminders of the world outside.	not applicable	not applicable
345	close to public transport and main roads so can be loud at times. Despite that very peaceful. Close to vegetation and fields so peaceful at times.	They affect my activties very little. It can be distracting at times if i'm trying to listen to something due to traffic. Majority of the time i watch TV or listen to music there is minimal traffic	It can be distracting however for the majority of the time I am more focused on the sport and fitness. Because of this, I am able to ignore it. Typically it is birds or weather I can hear during sport activities.		quiet and calm, no loud or intrusive noises. Only noises that are necessary or would like to be heard, such as music or phone calls. Minimal to no distractions.	I am okay with some background noise from traffic or the outside environment. I preferably would like it to be as quiet as possible. If there is too much traffic it can be very annoying and distracting	I am okay with lots of background noise as i am always more focused on the sport activities. If there is too much noise it may be a distraction Some background noise is okay.
346	The urban environment in which I live now is conducive to my work as a musician. thanks to such a quiet neighborhood, I can focus on an important project. This is extremely important, as is the good acoustic adaptation of my room, because if I lived somewhere else, I probably wouldn't be able to focus and work with music every day	it positively influences this activity because, as I wrote before, I am a musician. thanks to good conditions, I can focus on creating it	as in the sentence above, does exercises at home, I have no negative sides		In my opinion, my ideal house would be the same as the one I live in, that is, acoustic foams on the walls, a good space in which there is peace, as well as outside. Fewer planes flying in the sky, less sounds of driving cars	for watching tv, surely there would have to be a room that fails to lack outside sounds. thanks to this, it will be better to watch TV or listen to music	for sport activities I would envisage a room with ventilation, but both acoustic foams, thanks to which we will obtain the effect of muffling sounds, e.g. barbells.
347	My sound environment is making it far easier for me to concentrate on work	Helps me enjoy relaxing more	Helps me focus more		Clear silence that allows you to focus on your work.	Should be quiet with me controlling the noise in the room	Should allow me to focus without distractions
348	positively as i can listen to my chosen background tv shows and music. however, it also impacts me negatively as there are some sounds beyond my control like neighbours that i can't control. that can get really annoying and impact my quality of work.	when im doing these things, not much bothers me. i have on the music that i like and enjoy and dont hear much else. i can also control how loud i want these things to be.	makes it calmer for me to do yoga in. i prefer peace when im doing this as i think i maximise my potential. and it makes it easier for me to focus.	i like there to be some background noise. this is so it masks the sound of the activity going on. this is because my neighbours may be able to hear and i do not want them to.	minimal noise from external factors like neighbours/works going on outside. low-level noise, however, like fans is okay. also like to keep my pets in a separate room so i cant hear them	i dont like any noise while im reading. this is because it distracts me otherwise. i also dont like other noise that interferes while im watching the tv as it makes it hard for me to concentrate.	quiet enough for me to concentrate. i also like there to be music on, but i do this through my personal airpods so nobody else can hear. sometimes though i have exercise videos on to listen to so it needs to be quiet enough to hear them	must have some low-level noise to mask the sound. although i like it being low enough for me to hear my partner. however i dont want neighbours to hear.
[truncated: 116 more rows]
